# Supplementary material for: Physiological health Age (PhysAge): a novel multi-system molecular timepiece predicts health and mortality in older adults
Source: GeroScience. 2025 Sep 1;48(2):3115–35. doi: 10.1007/s11357-025-01832-1 (PMC12972485; doi:10.1007/s11357-025-01832-1)
Supplement: Supplementary file 1 — Supplementary file1 (XLSX 6.84 MB) [file 11357_2025_1832_MOESM1_ESM.xlsx]

## Sheet: S1A StringDB genes
C-Reactive Protein	DHEAS	Cystatin C	hbA1c	High Density Lipoprotein	Peak Expiratory Flow	Pulse Pressure	Waist-to-height ratio	All data
ABR	ABCB9	ADAP1	ABCC1	AAK1	ADAMTS5	ARHGEF9-IT1	ABCG1	AAK1
ADAM33	ACAA2	ADAR	ABCC8	ABCG1	AGTR1	ATP6V0C	ACSBG1	ABCB9
ADAMTS18	ACAD9	ADD1	ABCG1	ACSM3	AHRR	C1QC	ADARB1	ABCC1
ADARB1	ACE2	AGA	ADAP1	ACTC1	AMDHD1	CREB5	ADCK3	ABCC8
ADRA1B	ACHE	AGAP3	ADARB2	ADAP1	ARAP3	DNER	AHRR	ABCG1
ALDH3B1	ADAM22	ANKFY1	ADCK3	ADCY3	ARHGEF38	ELOVL2	ANKMY1	ABR
ANO9	ADAT1	ANKRD53	AEBP1	ADNP	B3GAT2	FHL2	ARL6IP4	ACAA2
ARHGAP18	ADTRP	APEH	AGFG1	AFF1	BCL2L10	GRID2IP	ATL2	ACAD9
ATP11A	AHCYL2	APOBEC2	AKT1S1	AFG3L1	BCOR	KCNIP3	ATPGD1	ACE2
AXIN1	AIFM3	ARF1	AOAH	AGO2	BST2	KDELR3	BAALC	ACHE
BAHD1	ALK	ARHGEF38	APBB1	AHRR	C11orf71	KLF14	BCL11B	ACSBG1
BAI1	ANKRD11	ATF6	ARHGEF3	ALOX15	C9orf139	L3MBTL4	BRD2	ACSM3
BCR	ARHGAP36	ATG101	ASXL2	AMDHD2	CAMK2B	LAMC1	BRINP2	ACTC1
C1orf14	ARMC7	ATP2B2	ATP5E	AMIGO2	CASK	LDHD	BUB3	ADAM22
C22orf9	ATG2A	ATP9A	BAZ1B	AMN1	CDX4	LHX5	C10orf137	ADAM33
C3orf17	ATN1	BAX	BDH1	ANKRD26P1	CETN2	LINC00892	C10orf26	ADAMTS18
C9orf98	BAG3	BCAN	BRMS1	ANKRD9	CHN2	MAFA	C14orf43	ADAMTS5
CBFA2T3	BARX2	BCAT1	BTBD17	APBA1	CITED1	MAPK1	C19orf21	ADAP1
CCND3	BCYRN1	BCL3	C11orf94	APBA2	COL1A1	MARK1	C22orf31	ADAR
CD6	BOK-AS1	BLCAP	C20orf195	ARFGAP1	CUEDC1	MCF2L2	C2orf28	ADARB1
CD96	C10orf67	BTNL9	C7orf50	ARFGEF2	CYFIP1	MKX	C9orf64	ADARB2
CDH4	C14orf149	C10orf11	C8orf85	ARHGAP30	DAAM2	NFIC	CALHM1	ADAT1
CEBPG	C20orf160	C17orf70	CA2	ARNTL2	DIAPH2	NPAS2	CCDC48	ADCK3
CNGB1	C6orf174	C1orf213	CALD1	ASAP2	DNER	NPR1	CELSR1	ADCY3
COBL	CALCOCO2	CAMTA1	CAMTA1	ASTN2	DPP6	NRXN2	CNR2	ADD1
CYP1B1	CAPZA2	CBY3	CCM2	ATOX1	ELOVL2	NTM	CORO2B	ADNP
CYP27C1	CDKN2A	CDA	CD34	ATP5J2	F2RL3	OTUD7A	CPT1A	ADRA1B
DBNDD1	CEMIP	CLDN2	CD93	ATXN2L	FHL2	PAX5	CSRP1	ADTRP
DCHS2	CHST11	CNTD2	CHAT	AXIN2	GAB3	PLAU	DDX3X	AEBP1
DENND2D	COL26A1	COL9A1	CHD4	BCAS3	GHSR	PLK2	DGKG	AFF1
DLD	CORO2B	COMMD10	CHN2	BCL2L10	GK	POLR2F	DKK2	AFG3L1
DPYSL4	CREB5	CRISPLD2	CHRNA7	BCOR	GPR101	PPP1R2P9	DLX5	AGA
ELN	CRHR2	CSNK1D	CHST13	BLOC1S5-TXNDC5	GPR108	PRKCDBP	DOCK6	AGAP3
EPS8L2	CYTH4	CYHR1	CMTM8	BRD2	GPR173	PTPRG	DPF1	AGFG1
FAM110C	DDX17	DAB1	CNKSR3	BUB1	GRIA3	RLN3	DSCR3	AGO2
FAM24A	DSCAML1	DGCR2	COL24A1	C10orf25	HCFC1	SDK2	DUSP21	AGTR1
FBN3	E2F3	DLK2	CPT1A	C11orf87	HHIP	SLC25A22	EGFR	AHCYL2
FER	EGFL6	DNER	CREBBP	C13orf27	IFIH1	SNX20	EPC1	AHRR
FGF22	ELOVL2	DSC1	CTBP1	C17orf100	INPP5B	ST6GALNAC3	FAM172A	AIFM3
FGF7	EML4	ECE2	CTBP2	C17orf101	JAK3	TBL1X	FAM174A	AKT1S1
FRMD3	ERICH1	ELOVL2	CUGBP1	C17orf50	KIAA0284	TMEM181	FAR1	ALDH3B1
GALM	ERLIN2	ETS2	CYHR1	C17orf58	KIAA0556	TRIM59	FLJ26245	ALK
GARS	FAM111A	EXOSC1	DAB1	C19orf63	KIAA1462	TUBB6	GABBR1	ALOX15
GFAP	FAM131C	FAM20C	DENR	C19orf81	LDHD	VENTX	GAD2	AMDHD1
GIT2	FAM133B	FAM53B	DHDH	C1orf127	LINC00202-1	VGF	GLP2R	AMDHD2
GLT8D1	FAM57B	FAM57A	DHRS9	C8orf31	LMNA		GLRA1	AMIGO2
GPKOW	FAM73B	FBXL12	DZIP3	C9orf98	LTK		GPR133	AMN1
GPN1	FAM9A	FBXW9	ECHDC2	CA10	MAGEE2		HCCA2	ANKFY1
GPSM3	FAM9B	FKBP5	ECHDC3	CABLES2	MAPK4		HDAC4	ANKMY1
HCST	FANCA	FMNL1	EEF1G	CAMK1G	MCF2L		HDDC2	ANKRD11
HDDC3	FBLN2	FRMD8	EIF4E3	CAND2	MCL1		HDLBP	ANKRD26P1
HIC1	FGD1	GAK	EP400	CAP2	MESP2		HOMER3	ANKRD53
HNRNPU	FLT4	GDPD2	ERBB2	CASC15	MGAT4C		ICAM1	ANKRD9
HOXD10	GAB3	GIPC1	ETHE1	CBFA2T3	MIR670		ICT1	ANO9
HS3ST1	GAK	GNA13	EVC2	CCDC48	MKLN1		IGHMBP2	AOAH
IFLTD1	GFI1	GNA14	FADS3	CCRL2	NARS		IGSF21	APBA1
ILF3	GGA2	GPR123	FAM126B	CD34	NRG3		IL17RA	APBA2
ITGAX	GOT1	GTF2IRD1	FAM47E	CDH4	NSDHL		IP6K1	APBB1
JMJD6	GPR158	HAPLN3	FAM65C	CDKN2C	NT5DC3		ITGA2	APEH
KDM5B	GREM1	HES1	FBRSL1	CEP72	OBFC2B		JAK3	APOBEC2
KIF1A	GRIK4	HLF	FENDRR	CFDP1	OTUD7A		KLF13	ARAP3
KLK9	HNRNPK	HMGN4	FLNB	CLMN	PABPC4		KLHDC7A	ARF1
KRT18	HOXC11	HMHA1	FPR3	CNIH3	PCDH19		KLHL29	ARFGAP1
LOC100996291	HRNBP3	HOXD4	GALNT14	CNNM3	PCDHA7		LY6G6E	ARFGEF2
LOC101927526	HSPB8	HTATIP2	GNG12	CNTD2	PDE4D		LYN	ARHGAP18
LOC283663	HSPBAP1	HTRA1	GPBP1L1	COL23A1	PDZD4		MAPK7	ARHGAP30
LOC284648	IL18RAP	IL4R	GSPT1	COPG1	PIGZ		MIR636	ARHGAP36
LOC439933	KCNAB2	IQCE	GTF3A	CPLX1	PITPNM3		MLANA	ARHGEF3
MAP3K7CL	KCNIP3	ITFG1-AS1	GYLTL1B	CRTAC1	PORCN		MSLN	ARHGEF38
MFI2	KCNQ1	ITIH4	H1FOO	CRTAP	PPP1R13L		MT1G	ARHGEF9-IT1
MGRN1	KIF2B	KDM6B	HCFC1R1	CT45A10	PTPRN2		MTR	ARL6IP4
MLANA	LDB2	KDR	HCP5	CTSB	RGS12		NAGA	ARMC7
MMS22L	LINC00673	KIAA0895L	HDLBP	DCDC2C	RPA2		NCCRP1	ARNTL2
MUM1	LOC101927876	KIAA1530	HEG1	DEF8	SASH3		NFATC1	ASAP2
MVK	LPP	KIAA1949	HEXDC	DENND2D	SEMA4C		NSMCE2	ASTN2
MYO5C	LRRC23	KRT9	HMGB4	DGKA	SH2D1A		NTN1	ASXL2
NLRP7	MECR	LAMA3	HNF4A-AS1	DHCR24	SH3KBP1		OPCML	ATF6
NPHS1	METTL1	LDLRAD4	HPSE2	DHX38	SH3RF3-AS1		PANX2	ATG101
NRSN1	MGAM	LEF1	HSPA8	DNAI2	SLC24A3		PCBP3	ATG2A
NUPR1	MGLL	LINC00922	IL1RL2	DNM3	SOCS3		PCDHB7	ATL2
OLFM1	MRTO4	LOC100188949	ITPK1	DOCK2	SPEG		PCNT	ATN1
OSBPL3	MSN	LOC101928708	ITPRIP	DOCK5	SPRYD7		PDCD1	ATOX1
P4HA3	MTURN	LOC389765	JAKMIP1	DOK6	SSH1		PDGFA	ATP11A
PAX8	MTX2	LOC728743	KCNA2	DPF1	STPG1		PDIA5	ATP2B2
PFKFB2	MXRA8	LOC729991-MEF2B	KCNJ10	DST	TBC1D16		PDXP	ATP5E
PHGDH	NGB	LRRC15	KDELR1	DUSP6	TCF24		PFDN5	ATP5J2
PHOSPHO1	NHLRC1	LSP1	KDM2B	DYNLT3	TMEM200C		PFKFB2	ATP6V0C
PKNOX2	NUDCD3	MCM7	KIAA0319L	EBI3	TMEM63A		PFKFB4	ATP9A
PLXNA4	NUMBL	MGME1	KPNA6	EFNA3	TTC6		PIK3R2	ATPGD1
PPP4R3A	OPA3	MIR1185-2	L3MBTL4	EFNB1	UBE2J2		PKNOX2	ATXN2L
PRKCB	OR1F1	MLXIP	LMO7	ELL3	WFDC9		PLEKHG5	AXIN1
PRKCH	PACRG	MPRIP	LOC101928034	EMC9	WWC3		PRR14	AXIN2
PSEN2	PARD3	MRGPRG	LOC101929066	ENC1	ZFYVE21		PSTPIP1	B3GAT2
RASSF5	PBLD	MTURN	LOC389458	ENGASE	ZNF177		RARA	BAALC
RB1	PCDH19	MYO5B	MAD1L1	ENKD1	ZNF281		RBM26	BAG3
RFX2	PCNXL2	NANP	MALAT1	ENPP6	ZNF75D		RBM33	BAHD1
ROBO1	PDIK1L	NAV2	MED15	ERAL1	ZNF787		RNFT2	BAI1
RPA1	PDPN	NCALD	MICB	ERBB2	ZNRF1		RPS6KA2	BARX2
RPS6KA2	PGS1	NKAIN3	MSI2	ETFDH	ZXDA		RUNX1	BAX
SBNO2	PHACTR3	NLRC5	MTA1	EXOSC7			SAMD4A	BAZ1B
SCAND3	PIGG	NUP155	MTMR7	FADS2			SELL	BCAN
SETD6	PITPNM1	PARP9	MUC21	FAM129C			40057	BCAS3
SLC30A7	PITPNM2	PDZD2	MYEOV2	FAM158A			SERF2	BCAT1
SLC6A3	PLEC1	PGBD2	MYO10	FAM207A			SHANK2	BCL11B
SNTB1	PLEKHA6	PITPNC1	MYO1D	FAM65C			SLA2	BCL2L10
SOCS3	POLR1A	PLK5	NEUROD1	FAT1			SLC6A11	BCL3
STAU2-AS1	POLR1E	PPIH	NKX6-2	FBN3			SMYD3	BCOR
SYNJ2	PPM1E	PQLC2	NLRC3	FGF6			SNTB1	BCR
TAPBPL	PPP1R14C	PRKAG2	NLRP1	FLI1			SOCS3	BCYRN1
TCF3	PRKCH	PRR16	NOL6	FLJ26245			SPRYD3	BDH1
TESSP1	PRRG3	PSD3	NR1H3	FLJ37307			SPSB1	BLCAP
TK1	RAP2A	PSTPIP2	NRM	FOXN2			SREBF1	BLOC1S5-TXNDC5
TMEM139	RSU1	PTK6	NRXN2	FOXN3			SREBF2	BOK-AS1
TMEM54	RXRA	QSOX1	PAICS	FOXP1			ST6GALNAC6	BRD2
TMEM93	SDK1	RAB11FIP3	PAOX	FRMPD4			SYCN	BRINP2
TNFAIP8	40057	RECQL5	PCBP3	GCDH			TACC2	BRMS1
TSFM	SETX	RGS6	PFKFB3	GGCT			TECTA	BST2
TTC7B	SGCA	RNF220	PHOSPHO1	GOT1			TEKT3	BTBD17
TTLL12	SHANK2	ROBLD3	PIK3CD	GPC2			TET2	BTNL9
UROS	SLC2A1	RPL31	PLB1	GPER			TGFBR2	BUB1
VGF	SLFN5	RPS6KA2	PLCE1-AS2	GPR56			TM9SF2	BUB3
WDFY3	ST3GAL6	RUVBL2	PLXNA4	GRID2IP			TMEM189-UBE2V1	C10orf11
XYLT1	STPG1	RXRA	POLE	GRIK2			TNIP2	C10orf137
ZBTB39	SYNE2	S100A9	PRDM16	GTF3C1			TOX2	C10orf25
ZDHHC4	TAF7L	SACM1L	PRKACA	HACL1			TRIM31	C10orf26
ZFHX4-AS1	TANGO2	SAG	PRKAG1	HBM			TRIM65	C10orf67
ZHX1	TBX22	SC4MOL	PSTPIP1	HEATR5A			TRIM72	C11orf71
ZHX2	TJP2	SETBP1	PTPRS	HECA			TSHZ1	C11orf87
ZNF282	TLX1NB	SFMBT1	QSOX2	HELZ			TTC22	C11orf94
ZNF341	TOMM7	SH3RF3	RAD52	HHATL			UCN3	C13orf27
ZNF367	TPT1-AS1	SH3TC2	RNF39	HIVEP3			UCP2	C14orf149
ZNF382	TRIT1	SIPA1	RPL19	HLA-DQB2			UNG	C14orf43
ZNF428	TUBA4B	SIX2	RTN4IP1	HLCS			VASN	C17orf100
	TXNDC15	SLC16A3	SBDSP1	HM13			VAV2	C17orf101
	UBE2I	SMAD6	SEC1	HS3ST1			VIPR2	C17orf50
	VPS4B	SNTG2	SFT2D2	HTR2C			WDR46	C17orf58
	ZC3H3	SOCS2	SGK223	IGFBP2			WDR59	C17orf70
	ZNF174	SOCS3	SIRPG	IGFL4			ZFHX4-AS1	C19orf21
	ZNF335	SPAG5	SKIV2L	IKZF3			ZNF185	C19orf63
		SPTAN1	SLA2	IL10RB			ZNF790	C19orf81
		STK3	SLC43A2	IL17D				C1QC
		STK40	SLC6A9	IL18BP				C1orf127
		TAL1	SMAP1	IQCH				C1orf14
		TBCD	SMIM19	IQSEC2				C1orf213
		TCF7	SMO	IRF7				C20orf160
		TLL2	SOCS3	ISLR2				C20orf195
		TM9SF4	SORCS2	ITGB4				C22orf31
		TMEM41B	SPIB	JAK3				C22orf9
		TMEM49	SPTY2D1	KANK1				C2orf28
		TNXB	SREBF1	KCND1				C3orf17
		TOM1L2	SRF	KCNN3				C6orf174
		TPD52L1	STARD10	KCNS3				C7orf50
		TPST2	STK33	KCNT1				C8orf31
		TRIM24	TDRKH	KIAA0753				C8orf85
		TRIM59	TET2	KIAA1409				C9orf139
		TSKU	TGFBR2	KIAA1731				C9orf64
		TSNARE1	TLR4	KIAA2022				C9orf98
		TSPYL5	TNRC6B	KLF13				CA10
		TSSK6	TNRC6C	KPNB1				CA2
		UBAC2	TRAF1	KRT27				CABLES2
		UTF1	TRAP1	KRT28				CALCOCO2
		VHL	TRIM27	KRTAP5-5				CALD1
		XXYLT1	TXNDC12	L3MBTL3				CALHM1
		ZBTB5	TXNIP	LGALS4				CAMK1G
		ZC3H12D	UBE2H	LHX3				CAMK2B
		ZFP42	UBE2L6	LINC01529				CAMTA1
		ZFYVE28	VILL	LLPH				CAND2
		ZMAT4	VIPR2	LOC100507194				CAP2
		ZNF385B	ZFHX4-AS1	LOC101929524				CAPZA2
		ZNF518A	ZMAT3	LOC145845				CASC15
			ZNF267	LOC283174				CASK
			ZNF511	LOC389458				CBFA2T3
			ZNF518A	LOC91316				CBY3
			ZNF561	LRRC23				CCDC48
			ZNF774	LRRC42				CCM2
			ZSCAN1	LY6G6E				CCND3
				MAMLD1				CCRL2
				MAP2				CD34
				MAP3K6				CD6
				MAP3K8				CD93
				MAP4				CD96
				MAR8				CDA
				MCF2L				CDH4
				MDH2				CDKN2A
				MECOM				CDKN2C
				METRN				CDX4
				MGAT5B				CEBPG
				MGC29506				CELSR1
				MLANA				CEMIP
				MPC1L				CEP72
				MRGPRF				CETN2
				MT3				CFDP1
				MYBL2				CHAT
				MYO10				CHD4
				MYO5C				CHN2
				NACC2				CHRNA7
				NAGLU				CHST11
				NCOA6				CHST13
				NEK3				CITED1
				NFASC				CLDN2
				NHS				CLMN
				NLRP14				CMTM8
				NOXO1				CNGB1
				NRG2				CNIH3
				NUDT12				CNKSR3
				NUDT21				CNNM3
				NUDT7				CNR2
				NWD1				CNTD2
				NXN				COBL
				OLFM1				COL1A1
				OLFM3				COL23A1
				OPN4				COL24A1
				OR1N2				COL26A1
				OR4S2				COL9A1
				OTX2-AS1				COMMD10
				P2RY11				COPG1
				PACSIN2				CORO2B
				PAQR6				CPLX1
				PAR1				CPT1A
				PAX7				CREB5
				PCNT				CREBBP
				PCTP				CRHR2
				PDE1B				CRISPLD2
				PDE2A				CRTAC1
				PDIA5				CRTAP
				PDK4				CSNK1D
				PFKFB2				CSRP1
				PIK3CD				CT45A10
				PLEKHH3				CTBP1
				PLXNA3				CTBP2
				PNP				CTSB
				POF1B				CUEDC1
				POU2F1				CUGBP1
				PPAN-P2RY11				CYFIP1
				PPARGC1A				CYHR1
				PPFIBP2				CYP1B1
				PPM1A				CYP27C1
				PPP1R3F				CYTH4
				PPP2R1A				DAAM2
				PPP2R5C				DAB1
				PRAP1				DBNDD1
				PRICKLE2-AS3				DCDC2C
				PRKAG2				DCHS2
				PRKAG2-AS1				DDX17
				PRKAR1B				DDX3X
				PRKCZ				DEF8
				PRKD1				DENND2D
				PRND				DENR
				PRRC2B				DGCR2
				PSMC3				DGKA
				PTCD2				DGKG
				PTPRN2				DHCR24
				PUS10				DHDH
				PXN				DHRS9
				RAB11FIP3				DHX38
				RAB17				DIAPH2
				RALA				DKK2
				RALGDS				DLD
				RASA2				DLK2
				RBFOX3				DLX5
				RBM20				DNAI2
				RBM38				DNER
				RCL1				DNM3
				REPS1				DOCK2
				RFTN1				DOCK5
				RFX8				DOCK6
				RGS12				DOK6
				RGS20				DPF1
				RGS4				DPP6
				RHOXF1				DPYSL4
				RICH2				DSC1
				RNASEH2A				DSCAML1
				RNASEK				DSCR3
				RNF19A				DST
				RNF216				DUSP21
				RNF40				DUSP6
				ROR2				DYNLT3
				RPL32				DZIP3
				RTDR1				E2F3
				SAP30L				EBI3
				SATL1				ECE2
				SBNO2				ECHDC2
				SCFD2				ECHDC3
				SDHC				EEF1G
				SEMA5A				EFNA3
				SIK2				EFNB1
				SIM1				EGFL6
				SLA2				EGFR
				SLC12A7				EIF4E3
				SLC25A38				ELL3
				SLC25A42				ELN
				SLC31A2				ELOVL2
				SLC7A11				EMC9
				SMARCD2				EML4
				SMURF1				ENC1
				SNED1				ENGASE
				SOCS3				ENKD1
				SOLH				ENPP6
				SP110				EP400
				SP4				EPC1
				SPAG5				EPS8L2
				SPON2				ERAL1
				SPRED3				ERBB2
				SREBF2				ERICH1
				ST6GALNAC3				ERLIN2
				STK10				ETFDH
				STX17				ETHE1
				SUCLG2-AS1				ETS2
				TACR3				EVC2
				TBCEL				EXOSC1
				TCEA2				EXOSC7
				TCF21				F2RL3
				TET2				FADS2
				TFDP2				FADS3
				THBS1				FAM110C
				THEG				FAM111A
				THSD7A				FAM126B
				TLE3				FAM129C
				TNIP2				FAM131C
				TOX3				FAM133B
				TPST1				FAM158A
				TRA2B				FAM172A
				TRAF7				FAM174A
				TRANK1				FAM207A
				TRIM26				FAM20C
				TRIM59				FAM24A
				TRPC7				FAM47E
				TSPAN15				FAM53B
				UNC13A				FAM57A
				UNG				FAM57B
				VCL				FAM65C
				VPS28				FAM73B
				WDR46				FAM9A
				WEE1				FAM9B
				WHSC1				FANCA
				WHSC2				FAR1
				WNK4				FAT1
				WNT9A				FBLN2
				YBEY				FBN3
				YTHDC2				FBRSL1
				ZAP70				FBXL12
				ZDHHC3				FBXW9
				ZFC3H1				FENDRR
				ZFHX3				FER
				ZFHX4-AS1				FGD1
				ZMIZ1				FGF22
				ZMIZ2				FGF6
				ZNF273				FGF7
				ZNF343				FHL2
				ZNF444				FKBP5
				ZNF468				FLI1
				ZNF497				FLJ26245
				ZNF540				FLJ37307
				ZNF644				FLNB
				ZNF747				FLT4
				ZNF800				FMNL1
								FOXN2
								FOXN3
								FOXP1
								FPR3
								FRMD3
								FRMD8
								FRMPD4
								GAB3
								GABBR1
								GAD2
								GAK
								GALM
								GALNT14
								GARS
								GCDH
								GDPD2
								GFAP
								GFI1
								GGA2
								GGCT
								GHSR
								GIPC1
								GIT2
								GK
								GLP2R
								GLRA1
								GLT8D1
								GNA13
								GNA14
								GNG12
								GOT1
								GPBP1L1
								GPC2
								GPER
								GPKOW
								GPN1
								GPR101
								GPR108
								GPR123
								GPR133
								GPR158
								GPR173
								GPR56
								GPSM3
								GREM1
								GRIA3
								GRID2IP
								GRIK2
								GRIK4
								GSPT1
								GTF2IRD1
								GTF3A
								GTF3C1
								GYLTL1B
								H1FOO
								HACL1
								HAPLN3
								HBM
								HCCA2
								HCFC1
								HCFC1R1
								HCP5
								HCST
								HDAC4
								HDDC2
								HDDC3
								HDLBP
								HEATR5A
								HECA
								HEG1
								HELZ
								HES1
								HEXDC
								HHATL
								HHIP
								HIC1
								HIVEP3
								HLA-DQB2
								HLCS
								HLF
								HM13
								HMGB4
								HMGN4
								HMHA1
								HNF4A-AS1
								HNRNPK
								HNRNPU
								HOMER3
								HOXC11
								HOXD10
								HOXD4
								HPSE2
								HRNBP3
								HS3ST1
								HSPA8
								HSPB8
								HSPBAP1
								HTATIP2
								HTR2C
								HTRA1
								ICAM1
								ICT1
								IFIH1
								IFLTD1
								IGFBP2
								IGFL4
								IGHMBP2
								IGSF21
								IKZF3
								IL10RB
								IL17D
								IL17RA
								IL18BP
								IL18RAP
								IL1RL2
								IL4R
								ILF3
								INPP5B
								IP6K1
								IQCE
								IQCH
								IQSEC2
								IRF7
								ISLR2
								ITFG1-AS1
								ITGA2
								ITGAX
								ITGB4
								ITIH4
								ITPK1
								ITPRIP
								JAK3
								JAKMIP1
								JMJD6
								KANK1
								KCNA2
								KCNAB2
								KCND1
								KCNIP3
								KCNJ10
								KCNN3
								KCNQ1
								KCNS3
								KCNT1
								KDELR1
								KDELR3
								KDM2B
								KDM5B
								KDM6B
								KDR
								KIAA0284
								KIAA0319L
								KIAA0556
								KIAA0753
								KIAA0895L
								KIAA1409
								KIAA1462
								KIAA1530
								KIAA1731
								KIAA1949
								KIAA2022
								KIF1A
								KIF2B
								KLF13
								KLF14
								KLHDC7A
								KLHL29
								KLK9
								KPNA6
								KPNB1
								KRT18
								KRT27
								KRT28
								KRT9
								KRTAP5-5
								L3MBTL3
								L3MBTL4
								LAMA3
								LAMC1
								LDB2
								LDHD
								LDLRAD4
								LEF1
								LGALS4
								LHX3
								LHX5
								LINC00202-1
								LINC00673
								LINC00892
								LINC00922
								LINC01529
								LLPH
								LMNA
								LMO7
								LOC100188949
								LOC100507194
								LOC100996291
								LOC101927526
								LOC101927876
								LOC101928034
								LOC101928708
								LOC101929066
								LOC101929524
								LOC145845
								LOC283174
								LOC283663
								LOC284648
								LOC389458
								LOC389765
								LOC439933
								LOC728743
								LOC729991-MEF2B
								LOC91316
								LPP
								LRRC15
								LRRC23
								LRRC42
								LSP1
								LTK
								LY6G6E
								LYN
								MAD1L1
								MAFA
								MAGEE2
								MALAT1
								MAMLD1
								MAP2
								MAP3K6
								MAP3K7CL
								MAP3K8
								MAP4
								MAPK1
								MAPK4
								MAPK7
								MARCH8
								MARK1
								MCF2L
								MCF2L2
								MCL1
								MCM7
								MDH2
								MECOM
								MECR
								MED15
								MESP2
								METRN
								METTL1
								MFI2
								MGAM
								MGAT4C
								MGAT5B
								MGC29506
								MGLL
								MGME1
								MGRN1
								MICB
								MIR1185-2
								MIR636
								MIR670
								MKLN1
								MKX
								MLANA
								MLXIP
								MMS22L
								MPC1L
								MPRIP
								MRGPRF
								MRGPRG
								MRTO4
								MSI2
								MSLN
								MSN
								MT1G
								MT3
								MTA1
								MTMR7
								MTR
								MTURN
								MTX2
								MUC21
								MUM1
								MVK
								MXRA8
								MYBL2
								MYEOV2
								MYO10
								MYO1D
								MYO5B
								MYO5C
								NACC2
								NAGA
								NAGLU
								NANP
								NARS
								NAV2
								NCALD
								NCCRP1
								NCOA6
								NEK3
								NEUROD1
								NFASC
								NFATC1
								NFIC
								NGB
								NHLRC1
								NHS
								NKAIN3
								NKX6-2
								NLRC3
								NLRC5
								NLRP1
								NLRP14
								NLRP7
								NOL6
								NOXO1
								NPAS2
								NPHS1
								NPR1
								NR1H3
								NRG2
								NRG3
								NRM
								NRSN1
								NRXN2
								NSDHL
								NSMCE2
								NT5DC3
								NTM
								NTN1
								NUDCD3
								NUDT12
								NUDT21
								NUDT7
								NUMBL
								NUP155
								NUPR1
								NWD1
								NXN
								OBFC2B
								OLFM1
								OLFM3
								OPA3
								OPCML
								OPN4
								OR1F1
								OR1N2
								OR4S2
								OSBPL3
								OTUD7A
								OTX2-AS1
								P2RY11
								P4HA3
								PABPC4
								PACRG
								PACSIN2
								PAICS
								PANX2
								PAOX
								PAQR6
								PAR1
								PARD3
								PARP9
								PAX5
								PAX7
								PAX8
								PBLD
								PCBP3
								PCDH19
								PCDHA7
								PCDHB7
								PCNT
								PCNXL2
								PCTP
								PDCD1
								PDE1B
								PDE2A
								PDE4D
								PDGFA
								PDIA5
								PDIK1L
								PDK4
								PDPN
								PDXP
								PDZD2
								PDZD4
								PFDN5
								PFKFB2
								PFKFB3
								PFKFB4
								PGBD2
								PGS1
								PHACTR3
								PHGDH
								PHOSPHO1
								PIGG
								PIGZ
								PIK3CD
								PIK3R2
								PITPNC1
								PITPNM1
								PITPNM2
								PITPNM3
								PKNOX2
								PLAU
								PLB1
								PLCE1-AS2
								PLEC1
								PLEKHA6
								PLEKHG5
								PLEKHH3
								PLK2
								PLK5
								PLXNA3
								PLXNA4
								PNP
								POF1B
								POLE
								POLR1A
								POLR1E
								POLR2F
								PORCN
								POU2F1
								PPAN-P2RY11
								PPARGC1A
								PPFIBP2
								PPIH
								PPM1A
								PPM1E
								PPP1R13L
								PPP1R14C
								PPP1R2P9
								PPP1R3F
								PPP2R1A
								PPP2R5C
								PPP4R3A
								PQLC2
								PRAP1
								PRDM16
								PRICKLE2-AS3
								PRKACA
								PRKAG1
								PRKAG2
								PRKAG2-AS1
								PRKAR1B
								PRKCB
								PRKCDBP
								PRKCH
								PRKCZ
								PRKD1
								PRND
								PRR14
								PRR16
								PRRC2B
								PRRG3
								PSD3
								PSEN2
								PSMC3
								PSTPIP1
								PSTPIP2
								PTCD2
								PTK6
								PTPRG
								PTPRN2
								PTPRS
								PUS10
								PXN
								QSOX1
								QSOX2
								RAB11FIP3
								RAB17
								RAD52
								RALA
								RALGDS
								RAP2A
								RARA
								RASA2
								RASSF5
								RB1
								RBFOX3
								RBM20
								RBM26
								RBM33
								RBM38
								RCL1
								RECQL5
								REPS1
								RFTN1
								RFX2
								RFX8
								RGS12
								RGS20
								RGS4
								RGS6
								RHOXF1
								RICH2
								RLN3
								RNASEH2A
								RNASEK
								RNF19A
								RNF216
								RNF220
								RNF39
								RNF40
								RNFT2
								ROBLD3
								ROBO1
								ROR2
								RPA1
								RPA2
								RPL19
								RPL31
								RPL32
								RPS6KA2
								RSU1
								RTDR1
								RTN4IP1
								RUNX1
								RUVBL2
								RXRA
								S100A9
								SACM1L
								SAG
								SAMD4A
								SAP30L
								SASH3
								SATL1
								SBDSP1
								SBNO2
								SC4MOL
								SCAND3
								SCFD2
								SDHC
								SDK1
								SDK2
								SEC1
								SELL
								SEMA4C
								SEMA5A
								SEPT9
								SERF2
								SETBP1
								SETD6
								SETX
								SFMBT1
								SFT2D2
								SGCA
								SGK223
								SH2D1A
								SH3KBP1
								SH3RF3
								SH3RF3-AS1
								SH3TC2
								SHANK2
								SIK2
								SIM1
								SIPA1
								SIRPG
								SIX2
								SKIV2L
								SLA2
								SLC12A7
								SLC16A3
								SLC24A3
								SLC25A22
								SLC25A38
								SLC25A42
								SLC2A1
								SLC30A7
								SLC31A2
								SLC43A2
								SLC6A11
								SLC6A3
								SLC6A9
								SLC7A11
								SLFN5
								SMAD6
								SMAP1
								SMARCD2
								SMIM19
								SMO
								SMURF1
								SMYD3
								SNED1
								SNTB1
								SNTG2
								SNX20
								SOCS2
								SOCS3
								SOLH
								SORCS2
								SP110
								SP4
								SPAG5
								SPEG
								SPIB
								SPON2
								SPRED3
								SPRYD3
								SPRYD7
								SPSB1
								SPTAN1
								SPTY2D1
								SREBF1
								SREBF2
								SRF
								SSH1
								ST3GAL6
								ST6GALNAC3
								ST6GALNAC6
								STARD10
								STAU2-AS1
								STK10
								STK3
								STK33
								STK40
								STPG1
								STX17
								SUCLG2-AS1
								SYCN
								SYNE2
								SYNJ2
								TACC2
								TACR3
								TAF7L
								TAL1
								TANGO2
								TAPBPL
								TBC1D16
								TBCD
								TBCEL
								TBL1X
								TBX22
								TCEA2
								TCF21
								TCF24
								TCF3
								TCF7
								TDRKH
								TECTA
								TEKT3
								TESSP1
								TET2
								TFDP2
								TGFBR2
								THBS1
								THEG
								THSD7A
								TJP2
								TK1
								TLE3
								TLL2
								TLR4
								TLX1NB
								TM9SF2
								TM9SF4
								TMEM139
								TMEM181
								TMEM189-UBE2V1
								TMEM200C
								TMEM41B
								TMEM49
								TMEM54
								TMEM63A
								TMEM93
								TNFAIP8
								TNIP2
								TNRC6B
								TNRC6C
								TNXB
								TOM1L2
								TOMM7
								TOX2
								TOX3
								TPD52L1
								TPST1
								TPST2
								TPT1-AS1
								TRA2B
								TRAF1
								TRAF7
								TRANK1
								TRAP1
								TRIM24
								TRIM26
								TRIM27
								TRIM31
								TRIM59
								TRIM65
								TRIM72
								TRIT1
								TRPC7
								TSFM
								TSHZ1
								TSKU
								TSNARE1
								TSPAN15
								TSPYL5
								TSSK6
								TTC22
								TTC6
								TTC7B
								TTLL12
								TUBA4B
								TUBB6
								TXNDC12
								TXNDC15
								TXNIP
								UBAC2
								UBE2H
								UBE2I
								UBE2J2
								UBE2L6
								UCN3
								UCP2
								UNC13A
								UNG
								UROS
								UTF1
								VASN
								VAV2
								VCL
								VENTX
								VGF
								VHL
								VILL
								VIPR2
								VPS28
								VPS4B
								WDFY3
								WDR46
								WDR59
								WEE1
								WFDC9
								WHSC1
								WHSC2
								WNK4
								WNT9A
								WWC3
								XXYLT1
								XYLT1
								YBEY
								YTHDC2
								ZAP70
								ZBTB39
								ZBTB5
								ZC3H12D
								ZC3H3
								ZDHHC3
								ZDHHC4
								ZFC3H1
								ZFHX3
								ZFHX4-AS1
								ZFP42
								ZFYVE21
								ZFYVE28
								ZHX1
								ZHX2
								ZMAT3
								ZMAT4
								ZMIZ1
								ZMIZ2
								ZNF174
								ZNF177
								ZNF185
								ZNF267
								ZNF273
								ZNF281
								ZNF282
								ZNF335
								ZNF341
								ZNF343
								ZNF367
								ZNF382
								ZNF385B
								ZNF428
								ZNF444
								ZNF468
								ZNF497
								ZNF511
								ZNF518A
								ZNF540
								ZNF561
								ZNF644
								ZNF747
								ZNF75D
								ZNF774
								ZNF787
								ZNF790
								ZNF800
								ZNRF1
								ZSCAN1
								ZXDA

## Sheet: S1B. StringDB gene map
#queryIndex	queryItem	stringId	preferredName	annotation
1	AAK1	9606.ENSP00000386456	AAK1	AP2-associated protein kinase 1; Regulates clathrin-mediated endocytosis by phosphorylating the AP2M1/mu2 subunit of the adaptor protein complex 2 (AP-2) which ensures high affinity binding of AP-2 to cargo membrane proteins during the initial stages of endocytosis. Isoform 1 and isoform 2 display similar levels of kinase activity towards AP2M1. Regulates phosphorylation of other AP-2 subunits as…
2	ABCB9	9606.ENSP00000440288	ABCB9	ATP-binding cassette sub-family B member 9; ATP-dependent low-affinity peptide transporter which translocates a broad spectrum of peptides from the cytosol to the lysosomal lumen. Displays a broad peptide length specificity from 6-mer up to at least 59-mer peptides with an optimum of 23-mers. Favors positively charged, aromatic or hydrophobic residues in the N- and C- terminal positions whereas n…
3	ABCC1	9606.ENSP00000382342	ABCC1	Multidrug resistance-associated protein 1; Mediates export of organic anions and drugs from the cytoplasm. Mediates ATP-dependent transport of glutathione and glutathione conjugates, leukotriene C4, estradiol-17- beta-o-glucuronide, methotrexate, antiviral drugs and other xenobiotics. Confers resistance to anticancer drugs by decreasing accumulation of drug in cells, and by mediating ATP- and GSH…
4	ABCC8	9606.ENSP00000494321	ABCC8	ATP-binding cassette sub-family C member 8; Subunit of the beta-cell ATP-sensitive potassium channel (KATP). Regulator of ATP-sensitive K(+) channels and insulin release. Belongs to the ABC transporter superfamily. ABCC family. Conjugate transporter (TC 3.A.1.208) subfamily.
5	ABCG1	9606.ENSP00000354995	ABCG1	ATP-binding cassette sub-family G member 1; Catalyzes the efflux of phospholipids such as sphingomyelin, cholesterol and its oxygenated derivatives like 7beta- hydroxycholesterol and this transport is coupled to hydrlysis of ATP. The lipid efflux is ALB-dependent. Is an active component of the macrophage lipid export complex. Could also be involved in intracellular lipid transport processes. The …
6	ABR	9606.ENSP00000303909	ABR	Active breakpoint cluster region-related protein; Protein with a unique structure having two opposing regulatory activities toward small GTP-binding proteins. The C-terminus is a GTPase-activating protein domain which stimulates GTP hydrolysis by RAC1, RAC2 and CDC42. Accelerates the intrinsic rate of GTP hydrolysis of RAC1 or CDC42, leading to down-regulation of the active GTP-bound form. The ce…
7	ACAA2	9606.ENSP00000285093	ACAA2	3-ketoacyl-CoA thiolase, mitochondrial; In the production of energy from fats, this is one of the enzymes that catalyzes the last step of the mitochondrial beta- oxidation pathway, an aerobic process breaking down fatty acids into acetyl-CoA (Probable). Using free coenzyme A/CoA, catalyzes the thiolytic cleavage of medium- to long-chain unbranched 3-oxoacyl-CoAs into acetyl-CoA and a fatty acyl-C…
8	ACAD9	9606.ENSP00000312618	ACAD9	Complex I assembly factor ACAD9, mitochondrial; As part of the MCIA complex, primarily participates to the assembly of the mitochondrial complex I and therefore plays a role in oxidative phosphorylation. This moonlighting protein has also a dehydrogenase activity toward a broad range of substrates with greater specificity for long-chain unsaturated acyl-CoAs. However, in vivo, it does not seem to…
9	ACE2	9606.ENSP00000389326	ACE2	Processed angiotensin-converting enzyme 2; Carboxypeptidase which converts angiotensin I to angiotensin 1-9, a peptide of unknown function, and angiotensin II to angiotensin 1-7, a vasodilator. Also able to hydrolyze apelin-13 and dynorphin-13 with high efficiency. By cleavage of angiotensin II, may be an important regulator of heart function. By cleavage of angiotensin II, may also have a protec…
10	ACHE	9606.ENSP00000303211	ACHE	Acetylcholinesterase; Terminates signal transduction at the neuromuscular junction by rapid hydrolysis of the acetylcholine released into the synaptic cleft. Role in neuronal apoptosis. Belongs to the type-B carboxylesterase/lipase family.
11	ACSBG1	9606.ENSP00000258873	ACSBG1	Long-chain-fatty-acid--CoA ligase ACSBG1; Catalyzes the conversion of fatty acids such as long-chain and very long-chain fatty acids to their active form acyl-CoAs for both synthesis of cellular lipids, and degradation via beta-oxidation. Can activate diverse saturated, monosaturated and polyunsaturated fatty acids ; Belongs to the ATP-dependent AMP-binding enzyme family. Bubblegum subfamily.
12	ACSM3	9606.ENSP00000289416	ACSM3	Acyl-coenzyme A synthetase ACSM3, mitochondrial; Catalyzes the activation of fatty acids by CoA to produce an acyl-CoA, the first step in fatty acid metabolism (By similarity). Capable of activating medium-chain fatty acids with a preference for isobutyrate among fatty acids with 2-6 carbon atoms (By similarity).
13	ACTC1	9606.ENSP00000290378	ACTC1	Actin, alpha cardiac muscle 1, intermediate form; Actins are highly conserved proteins that are involved in various types of cell motility and are ubiquitously expressed in all eukaryotic cells.
14	ADAM22	9606.ENSP00000265727	ADAM22	Disintegrin and metalloproteinase domain-containing protein 22; Probable ligand for integrin in the brain. This is a non catalytic metalloprotease-like protein. Involved in regulation of cell adhesion and spreading and in inhibition of cell proliferation. Neuronal receptor for LGI1.
15	ADAM33	9606.ENSP00000348912	ADAM33	Disintegrin and metalloproteinase domain-containing protein 33; ADAM metallopeptidase domain 33.
16	ADAMTS18	9606.ENSP00000282849	ADAMTS18	ADAM metallopeptidase with thrombospondin type 1 motif 18.
17	ADAMTS5	9606.ENSP00000284987	ADAMTS5	A disintegrin and metalloproteinase with thrombospondin motifs 5; Metalloproteinase that plays an important role in connective tissue organization, development, inflammation, arthritis, and cell migration. ADAMTS5 is an extracellular matrix (ECM) degrading enzyme that show proteolytic activity toward the hyalectan group of chondroitin sulfate proteoglycans (CSPGs) including aggrecan, versican, br…
18	ADAP1	9606.ENSP00000442682	ADAP1	Arf-GAP with dual PH domain-containing protein 1; GTPase-activating protein for the ADP ribosylation factor family (Probable). Binds phosphatidylinositol 3,4,5-trisphosphate (PtdInsP3) and inositol 1,3,4,5-tetrakisphosphate (InsP4).
19	ADAR	9606.ENSP00000357459	ADAR	Double-stranded RNA-specific adenosine deaminase; Catalyzes the hydrolytic deamination of adenosine to inosine in double-stranded RNA (dsRNA) referred to as A-to-I RNA editing. This may affect gene expression and function in a number of ways that include mRNA translation by changing codons and hence the amino acid sequence of proteins; pre-mRNA splicing by altering splice site recognition sequenc…
20	ADARB1	9606.ENSP00000353920	ADARB1	Double-stranded RNA-specific editase 1; Catalyzes the hydrolytic deamination of adenosine to inosine in double-stranded RNA (dsRNA) referred to as A-to-I RNA editing. This may affect gene expression and function in a number of ways that include mRNA translation by changing codons and hence the amino acid sequence of proteins; pre-mRNA splicing by altering splice site recognition sequences; RNA st…
21	ADARB2	9606.ENSP00000370713	ADARB2	Double-stranded RNA-specific editase B2; Lacks editing activity. It prevents the binding of other ADAR enzymes to targets in vitro, and decreases the efficiency of these enzymes. Capable of binding to dsRNA but also to ssRNA.
22	ADAT1	9606.ENSP00000310015	ADAT1	tRNA-specific adenosine deaminase 1; Specifically deaminates adenosine-37 to inosine in tRNA-Ala.
23	ADCK3	9606.ENSP00000355741	COQ8A	Atypical kinase COQ8A, mitochondrial; Atypical kinase involved in the biosynthesis of coenzyme Q, also named ubiquinone, an essential lipid-soluble electron transporter for aerobic cellular respiration. Its substrate specificity is unclear: does not show any protein kinase activity. Probably acts as a small molecule kinase, possibly a lipid kinase that phosphorylates a prenyl lipid in the ubiquin…
24	ADCY3	9606.ENSP00000384484	ADCY3	Adenylate cyclase type 3; Catalyzes the formation of the signaling molecule cAMP in response to G-protein signaling. Participates in signaling cascades triggered by odorant receptors via its function in cAMP biosynthesis. Required for the perception of odorants. Required for normal sperm motility and normal male fertility. Plays a role in regulating insulin levels and body fat accumulation in res…
25	ADD1	9606.ENSP00000264758	ADD1	Alpha-adducin; Membrane-cytoskeleton-associated protein that promotes the assembly of the spectrin-actin network. Binds to calmodulin.
26	ADNP	9606.ENSP00000360662	ADNP	Activity-dependent neuroprotector homeobox protein; Potential transcription factor. May mediate some of the neuroprotective peptide VIP-associated effects involving normal growth and cancer proliferation.
27	ADRA1B	9606.ENSP00000306662	ADRA1B	Alpha-1B adrenergic receptor; This alpha-adrenergic receptor mediates its action by association with G proteins that activate a phosphatidylinositol- calcium second messenger system. Its effect is mediated by G(q) and G(11) proteins. Nuclear ADRA1A-ADRA1B heterooligomers regulate phenylephrine (PE)-stimulated ERK signaling in cardiac myocytes. Belongs to the G-protein coupled receptor 1 family. A…
28	ADTRP	9606.ENSP00000229583	ADTRP	Androgen-dependent TFPI-regulating protein; Hydrolyzes bioactive fatty-acid esters of hydroxy-fatty acids (FAHFAs), but not other major classes of lipids. Show a preference for FAHFAs with branching distal from the carboxylate head group of the lipids. Regulates the expression and the cell-associated anticoagulant activity of the inhibitor TFPI in endothelial cells (in vitro). Belongs to the AIG1…
29	AEBP1	9606.ENSP00000223357	AEBP1	Adipocyte enhancer-binding protein 1; [Isoform 1]: As a positive regulator of collagen fibrillogenesis, it is probably involved in the organization and remodeling of the extracellular matrix; Belongs to the peptidase M14 family.
30	AFF1	9606.ENSP00000378578	AFF1	AF4/FMR2 family member 1.
32	AGA	9606.ENSP00000264595	AGA	N(4)-(beta-N-acetylglucosaminyl)-L-asparaginase; Cleaves the GlcNAc-Asn bond which joins oligosaccharides to the peptide of asparagine-linked glycoproteins.
33	AGAP3	9606.ENSP00000380413	AGAP3	Arf-GAP with GTPase, ANK repeat and PH domain-containing protein 3; GTPase-activating protein for the ADP ribosylation factor family (Potential). GTPase which may be involved in the degradation of expanded polyglutamine proteins through the ubiquitin-proteasome pathway; Belongs to the centaurin gamma-like family.
34	AGFG1	9606.ENSP00000387282	AGFG1	Arf-GAP domain and FG repeat-containing protein 1; Required for vesicle docking or fusion during acrosome biogenesis (By similarity). May play a role in RNA trafficking or localization. In case of infection by HIV-1, acts as a cofactor for viral Rev and promotes movement of Rev-responsive element-containing RNAs from the nuclear periphery to the cytoplasm. This step is essential for HIV-1 replica…
35	AGO2	9606.ENSP00000220592	AGO2	Protein argonaute-2; Required for RNA-mediated gene silencing (RNAi) by the RNA- induced silencing complex (RISC). The 'minimal RISC' appears to include AGO2 bound to a short guide RNA such as a microRNA (miRNA) or short interfering RNA (siRNA). These guide RNAs direct RISC to complementary mRNAs that are targets for RISC-mediated gene silencing. The precise mechanism of gene silencing depends on…
36	AGTR1	9606.ENSP00000398832	AGTR1	Type-1 angiotensin II receptor; Receptor for angiotensin II. Mediates its action by association with G proteins that activate a phosphatidylinositol- calcium second messenger system.
37	AHCYL2	9606.ENSP00000315931	AHCYL2	Adenosylhomocysteinase 3; May regulate the electrogenic sodium/bicarbonate cotransporter SLC4A4 activity and Mg(2+)-sensitivity. On the contrary of its homolog AHCYL1, does not regulate ITPR1 sensitivity to inositol 1,4,5-trisphosphate ; Belongs to the adenosylhomocysteinase family.
38	AHRR	9606.ENSP00000323816	AHRR	Aryl hydrocarbon receptor repressor; Mediates dioxin toxicity and is involved in regulation of cell growth and differentiation. Represses the transcription activity of AHR by competing with this transcription factor for heterodimer formation with the ARNT and subsequently binding to the xenobiotic response element (XRE) sequence present in the promoter regulatory region of variety of genes. Repre…
39	AIFM3	9606.ENSP00000382120	AIFM3	Apoptosis-inducing factor 3; Induces apoptosis through a caspase dependent pathway. Reduces mitochondrial membrane potential.
40	AKT1S1	9606.ENSP00000375711	AKT1S1	Proline-rich AKT1 substrate 1; Subunit of mTORC1, which regulates cell growth and survival in response to nutrient and hormonal signals. mTORC1 is activated in response to growth factors or amino acids. Growth factor-stimulated mTORC1 activation involves a AKT1-mediated phosphorylation of TSC1- TSC2, which leads to the activation of the RHEB GTPase that potently activates the protein kinase activ…
41	ALDH3B1	9606.ENSP00000473990	ALDH3B1	Aldehyde dehydrogenase family 3 member B1; Oxidizes medium and long chain saturated and unsaturated aldehydes. Metabolizes also benzaldehyde. Low activity towards acetaldehyde and 3,4-dihydroxyphenylacetaldehyde. May not metabolize short chain aldehydes. Can use both NADP(+) and NAD(+) as electron acceptor. May have a protective role against the cytotoxicity induced by lipid peroxidation.
42	ALK	9606.ENSP00000373700	ALK	ALK tyrosine kinase receptor; Neuronal receptor tyrosine kinase that is essentially and transiently expressed in specific regions of the central and peripheral nervous systems and plays an important role in the genesis and differentiation of the nervous system. Transduces signals from ligands at the cell surface, through specific activation of the mitogen- activated protein kinase (MAPK) pathway.…
43	ALOX15	9606.ENSP00000293761	ALOX15	Arachidonate 15-lipoxygenase; Non-heme iron-containing dioxygenase that catalyzes the stereo-specific peroxidation of free and esterified polyunsaturated fatty acids generating a spectrum of bioactive lipid mediators. Converts arachidonic acid into 12-hydroperoxyeicosatetraenoic acid/12- HPETE and 15-hydroperoxyeicosatetraenoic acid/15-HPETE. Also converts linoleic acid to 13-hydroperoxyoctadecad…
44	AMDHD1	9606.ENSP00000266736	AMDHD1	Probable imidazolonepropionase; Amidohydrolase domain containing 1.
45	AMDHD2	9606.ENSP00000391596	AMDHD2	N-acetylglucosamine-6-phosphate deacetylase; Hydrolyzes the N-glycolyl group from N-glycolylglucosamine 6- phosphate (GlcNGc-6-P) in the N-glycolylneuraminic acid (Neu5Gc) degradation pathway. Although human is not able to catalyze formation of Neu5Gc due to the inactive CMAHP enzyme, Neu5Gc is present in food and must be degraded; Belongs to the metallo-dependent hydrolases superfamily. NagA fam…
46	AMIGO2	9606.ENSP00000266581	AMIGO2	Amphoterin-induced protein 2; Required for depolarization-dependent survival of cultured cerebellar granule neurons. May mediate homophilic as well as heterophilic cell-cell interaction with AMIGO1 or AMIGO3. May contribute to signal transduction through its intracellular domain. May be required for tumorigenesis of a subset of gastric adenocarcinomas.
47	AMN1	9606.ENSP00000281471	AMN1	Protein AMN1 homolog; Antagonist of mitotic exit network 1 homolog.
48	ANKFY1	9606.ENSP00000459943	ANKFY1	Rabankyrin-5; Proposed effector of Rab5. Binds to phosphatidylinositol 3- phosphate (PI(3)P). Involved in homotypic early endosome fusion and to a lesser extent in heterotypic fusion of chlathrin-coated vesicles with early endosomes. Involved in macropinocytosis; the function is dependent on Rab5-GTP. Required for correct endosomal localization. Involved in the internalization and trafficking of …
49	ANKMY1	9606.ENSP00000385887	ANKMY1	Ankyrin repeat and MYND domain containing 1.
50	ANKRD11	9606.ENSP00000301030	ANKRD11	Ankyrin repeat domain-containing protein 11; Chromatin regulator which modulates histone acetylation and gene expression in neural precursor cells (By similarity). May recruit histone deacetylases (HDACs) to the p160 coactivators/nuclear receptor complex to inhibit ligand-dependent transactivation. Has a role in proliferation and development of cortical neural precursors. May also regulate bone h…
52	ANKRD53	9606.ENSP00000353796	ANKRD53	Ankyrin repeat domain-containing protein 53; Required for normal progression through mitosis. Involved in chromosome alignment and cytokinesis via regulation of microtubules polymerization.
53	ANKRD9	9606.ENSP00000286918	ANKRD9	Ankyrin repeat domain 9.
54	ANO9	9606.ENSP00000332788	ANO9	Anoctamin-9; Has calcium-dependent phospholipid scramblase activity; scrambles phosphatidylserine, phosphatidylcholine and galactosylceramide (By similarity). Does not exhibit calcium-activated chloride channel (CaCC) activity. Can inhibit the activity of ANO1. Belongs to the anoctamin family.
55	AOAH	9606.ENSP00000479664	AOAH	Acyloxyacyl hydrolase large subunit; Removes the secondary (acyloxyacyl-linked) fatty acyl chains from the lipid A region of bacterial lipopolysaccharides. By breaking down LPS, terminates the host response to bacterial infection and prevents prolonged and damaging inflammatory responses (By similarity). In peritoneal macrophages, seems to be important for recovery from a state of immune toleranc…
56	APBA1	9606.ENSP00000265381	APBA1	Amyloid-beta A4 precursor protein-binding family A member 1; Putative function in synaptic vesicle exocytosis by binding to Munc18-1, an essential component of the synaptic vesicle exocytotic machinery. May modulate processing of the amyloid-beta precursor protein (APP) and hence formation of APP-beta.
57	APBA2	9606.ENSP00000453293	APBA2	Amyloid-beta A4 precursor protein-binding family A member 2; Putative function in synaptic vesicle exocytosis by binding to STXBP1, an essential component of the synaptic vesicle exocytotic machinery. May modulate processing of the amyloid-beta precursor protein (APP) and hence formation of APP-beta.
58	APBB1	9606.ENSP00000477213	APBB1	Amyloid-beta A4 precursor protein-binding family B member 1; Transcription coregulator that can have both coactivator and corepressor functions. Adapter protein that forms a transcriptionally active complex with the gamma-secretase-derived amyloid precursor protein (APP) intracellular domain. Plays a central role in the response to DNA damage by translocating to the nucleus and inducing apoptosis…
59	APEH	9606.ENSP00000296456	APEH	Acylamino-acid-releasing enzyme; This enzyme catalyzes the hydrolysis of the N-terminal peptide bond of an N-acetylated peptide to generate an N-acetylated amino acid and a peptide with a free N-terminus. It preferentially cleaves off Ac-Ala, Ac-Met and Ac-Ser; Belongs to the peptidase S9C family.
60	APOBEC2	9606.ENSP00000244669	APOBEC2	C->U-editing enzyme APOBEC-2; Probable C to U editing enzyme whose physiological substrate is not yet known. Does not display detectable apoB mRNA editing. Has a low intrinsic cytidine deaminase activity. May play a role in the epigenetic regulation of gene expression through the process of active DNA demethylation.
61	ARAP3	9606.ENSP00000239440	ARAP3	Arf-GAP with Rho-GAP domain, ANK repeat and PH domain-containing protein 3; Phosphatidylinositol 3,4,5-trisphosphate-dependent GTPase- activating protein that modulates actin cytoskeleton remodeling by regulating ARF and RHO family members. Is activated by phosphatidylinositol 3,4,5-trisphosphate (PtdIns(3,4,5)P3) binding. Can be activated by phosphatidylinositol 3,4-bisphosphate (PtdIns(3,4,5)P2…
62	ARF1	9606.ENSP00000440005	ARF1	ADP-ribosylation factor 1; GTP-binding protein involved in protein trafficking among different compartments. Modulates vesicle budding and uncoating within the Golgi complex. Deactivation induces the redistribution of the entire Golgi complex to the endoplasmic reticulum, suggesting a crucial role in protein trafficking. In its GTP-bound form, its triggers the association with coat proteins with …
63	ARFGAP1	9606.ENSP00000314615	ARFGAP1	ADP-ribosylation factor GTPase-activating protein 1; GTPase-activating protein (GAP) for the ADP ribosylation factor 1 (ARF1). Involved in membrane trafficking and /or vesicle transport. Promotes hydrolysis of the ARF1-bound GTP and thus, is required for the dissociation of coat proteins from Golgi-derived membranes and vesicles, a prerequisite for vesicle's fusion with target compartment. Probab…
64	ARFGEF2	9606.ENSP00000360985	ARFGEF2	Brefeldin A-inhibited guanine nucleotide-exchange protein 2; Promotes guanine-nucleotide exchange on ARF1 and ARF3 and to a lower extent on ARF5 and ARF6. Promotes the activation of ARF1/ARF5/ARF6 through replacement of GDP with GTP. Involved in the regulation of Golgi vesicular transport. Required for the integrity of the endosomal compartment. Involved in trafficking from the trans-Golgi networ…
65	ARHGAP18	9606.ENSP00000357131	ARHGAP18	Rho GTPase-activating protein 18; Rho GTPase activating protein that suppresses F-actin polymerization by inhibiting Rho. Rho GTPase activating proteins act by converting Rho-type GTPases to an inactive GDP-bound state. Plays a key role in tissue tension and 3D tissue shape by regulating cortical actomyosin network formation. Acts downstream of YAP1 and inhibits actin polymerization, which in tur…
66	ARHGAP30	9606.ENSP00000356992	ARHGAP30	Rho GTPase-activating protein 30; GTPase-activating protein (GAP) for RAC1 and RHOA, but not for CDC42.
67	ARHGAP36	9606.ENSP00000276211	ARHGAP36	Rho GTPase-activating protein 36; GTPase activator for the Rho-type GTPases by converting them to an inactive GDP-bound state.
68	ARHGEF3	9606.ENSP00000341071	ARHGEF3	Rho guanine nucleotide exchange factor 3; Acts as guanine nucleotide exchange factor (GEF) for RhoA and RhoB GTPases.
69	ARHGEF38	9606.ENSP00000416125	ARHGEF38	Rho guanine nucleotide exchange factor 38; May act as a guanine-nucleotide releasing factor.
71	ARL6IP4	9606.ENSP00000313422	ARL6IP4	ADP-ribosylation factor-like protein 6-interacting protein 4; Involved in modulating alternative pre-mRNA splicing with either 5' distal site activation or preferential use of 3' proximal site. In case of infection by Herpes simplex virus (HSVI), may act as a splicing inhibitor of HSVI pre-mRNA.
72	ARMC7	9606.ENSP00000245543	ARMC7	Armadillo repeat containing 7.
73	ARNTL2	9606.ENSP00000266503	ARNTL2	Aryl hydrocarbon receptor nuclear translocator-like protein 2; Transcriptional activator which forms a core component of the circadian clock. The circadian clock, an internal time-keeping system, regulates various physiological processes through the generation of approximately 24 hour circadian rhythms in gene expression, which are translated into rhythms in metabolism and behavior. It is derived…
74	ASAP2	9606.ENSP00000281419	ASAP2	Arf-GAP with SH3 domain, ANK repeat and PH domain-containing protein 2; Activates the small GTPases ARF1, ARF5 and ARF6. Regulates the formation of post-Golgi vesicles and modulates constitutive secretion. Modulates phagocytosis mediated by Fc gamma receptor and ARF6. Modulates PXN recruitment to focal contacts and cell migration.
75	ASTN2	9606.ENSP00000354504	ASTN2	Astrotactin-2; Mediates recycling of the neuronal cell adhesion molecule ASTN1 to the anterior pole of the cell membrane in migrating neurons. Promotes ASTN1 internalization and intracellular transport of endocytosed ASTN1 (By similarity). Selectively binds inositol-4,5- bisphosphate, inositol-3,4,5-trisphosphate and inositol-1,3,4,5- tetrakisphosphate, suggesting it is recruited to membranes tha…
76	ASXL2	9606.ENSP00000383920	ASXL2	Putative Polycomb group protein ASXL2; Putative Polycomb group (PcG) protein. PcG proteins act by forming multiprotein complexes, which are required to maintain the transcriptionally repressive state of homeotic genes throughout development. PcG proteins are not required to initiate repression, but to maintain it during later stages of development. They probably act via methylation of histones, r…
77	ATF6	9606.ENSP00000356919	ATF6	Processed cyclic AMP-dependent transcription factor ATF-6 alpha; Transmembrane glycoprotein of the endoplasmic reticulum that functions as a transcription activator and initiates the unfolded protein response (UPR) during endoplasmic reticulum stress. Cleaved upon ER stress, the N-terminal processed cyclic AMP-dependent transcription factor ATF-6 alpha translocates to the nucleus where it activat…
78	ATG101	9606.ENSP00000338990	ATG101	Autophagy-related protein 101; Autophagy factor required for autophagosome formation. Stabilizes ATG13, protecting it from proteasomal degradation. Belongs to the ATG101 family.
79	ATG2A	9606.ENSP00000366475	ATG2A	Autophagy-related protein 2 homolog A; Involved in autophagosome assembly, regulating the size of nascent autophagosomes. Also regulates lipid droplets morphology and distribution within the cell.
80	ATL2	9606.ENSP00000368237	ATL2	Atlastin-2; GTPase tethering membranes through formation of trans- homooligomers and mediating homotypic fusion of endoplasmic reticulum membranes. Functions in endoplasmic reticulum tubular network biogenesis. Belongs to the TRAFAC class dynamin-like GTPase superfamily. GB1/RHD3-type GTPase family. GB1 subfamily.
81	ATN1	9606.ENSP00000379915	ATN1	Atrophin-1; Transcriptional corepressor. Recruits NR2E1 to repress transcription. Promotes vascular smooth cell (VSMC) migration and orientation (By similarity). Corepressor of MTG8 transcriptional repression. Has some intrinsic repression activity which is independent of the number of poly-Gln (polyQ) repeats.
82	ATOX1	9606.ENSP00000430598	ATOX1	Copper transport protein ATOX1; Binds and deliver cytosolic copper to the copper ATPase proteins. May be important in cellular antioxidant defense; Belongs to the ATX1 family.
83	ATP11A	9606.ENSP00000420387	ATP11A	Probable phospholipid-transporting ATPase IH; Catalytic component of a P4-ATPase flippase complex which catalyzes the hydrolysis of ATP coupled to the transport of aminophospholipids from the outer to the inner leaflet of various membranes and ensures the maintenance of asymmetric distribution of phospholipids. Phospholipid translocation seems also to be implicated in vesicle formation and in upt…
84	ATP2B2	9606.ENSP00000353414	ATP2B2	Plasma membrane calcium-transporting ATPase 2; This magnesium-dependent enzyme catalyzes the hydrolysis of ATP coupled with the transport of calcium out of the cell.
85	ATP5E	9606.ENSP00000243997	ATP5F1E	ATP synthase subunit epsilon, mitochondrial; Mitochondrial membrane ATP synthase (F(1)F(0) ATP synthase or Complex V) produces ATP from ADP in the presence of a proton gradient across the membrane which is generated by electron transport complexes of the respiratory chain. F-type ATPases consist of two structural domains, F(1) - containing the extramembraneous catalytic core, and F(0) - containin…
86	ATP5J2	9606.ENSP00000292475	ATP5MF	ATP synthase subunit f, mitochondrial; Mitochondrial membrane ATP synthase (F(1)F(0) ATP synthase or Complex V) produces ATP from ADP in the presence of a proton gradient across the membrane which is generated by electron transport complexes of the respiratory chain. F-type ATPases consist of two structural domains, F(1) - containing the extramembraneous catalytic core and F(0) - containing the m…
87	ATP6V0C	9606.ENSP00000329757	ATP6V0C	V-type proton ATPase 16 kDa proteolipid subunit; Proton-conducting pore forming subunit of the membrane integral V0 complex of vacuolar ATPase. V-ATPase is responsible for acidifying a variety of intracellular compartments in eukaryotic cells.
88	ATP9A	9606.ENSP00000342481	ATP9A	Probable phospholipid-transporting ATPase IIA; ATPase phospholipid transporting 9A.
89	ATPGD1	9606.ENSP00000389009	CARNS1	Carnosine synthase 1; Catalyzes the synthesis of carnosine and homocarnosine. Carnosine is synthesized more efficiently than homocarnosine.
90	ATXN2L	9606.ENSP00000378917	ATXN2L	Ataxin-2-like protein; Involved in the regulation of stress granule and P-body formation.
91	AXIN1	9606.ENSP00000262320	AXIN1	Axin-1; Component of the beta-catenin destruction complex required for regulating CTNNB1 levels through phosphorylation and ubiquitination, and modulating Wnt-signaling. Controls dorsoventral patterning via two opposing effects; down-regulates CTNNB1 to inhibit the Wnt signaling pathway and ventralize embryos, but also dorsalizes embryos by activating a Wnt- independent JNK signaling pathway. In …
92	AXIN2	9606.ENSP00000302625	AXIN2	Axin-2; Inhibitor of the Wnt signaling pathway. Down-regulates beta- catenin. Probably facilitate the phosphorylation of beta-catenin and APC by GSK3B.
93	B3GAT2	9606.ENSP00000230053	B3GAT2	Galactosylgalactosylxylosylprotein 3-beta-glucuronosyltransferase 2; Involved in the biosynthesis of L2/HNK-1 carbohydrate epitope on both glycolipids and glycoproteins.
94	BAALC	9606.ENSP00000312457	BAALC	BAALC binder of MAP3K1 and KLF4.
95	BAG3	9606.ENSP00000358081	BAG3	BAG family molecular chaperone regulator 3; Co-chaperone for HSP70 and HSC70 chaperone proteins. Acts as a nucleotide-exchange factor (NEF) promoting the release of ADP from the HSP70 and HSC70 proteins thereby triggering client/substrate protein release. Nucleotide release is mediated via its binding to the nucleotide-binding domain (NBD) of HSPA8/HSC70 where as the substrate release is mediated…
96	BAHD1	9606.ENSP00000396976	BAHD1	Bromo adjacent homology domain-containing 1 protein; Heterochromatin protein that acts as a transcription repressor and has the ability to promote the formation of large heterochromatic domains. May act by recruiting heterochromatin proteins such as CBX5 (HP1 alpha), HDAC5 and MBD1. Represses IGF2 expression by binding to its CpG-rich P3 promoter and recruiting heterochromatin proteins. At specif…
97	BAI1	9606.ENSP00000430945	ADGRB1	Adhesion G protein-coupled receptor B1; Phosphatidylserine receptor which enhances the engulfment of apoptotic cells. Also mediates the binding and engulfment of Gram-negative bacteria. Stimulates production of reactive oxygen species by macrophages in response to Gram-negative bacteria, resulting in enhanced microbicidal macrophage activity. In the gastric mucosa, required for recognition and en…
98	BARX2	9606.ENSP00000281437	BARX2	Homeobox protein BarH-like 2; Transcription factor. Binds optimally to the DNA consensus sequence 5'-YYTAATGRTTTTY-3'. May control the expression of neural adhesion molecules such as L1 or Ng-CAM during embryonic development of both the central and peripherical nervous system. May be involved in controlling adhesive processes in keratinizing epithelia (By similarity).
99	BAX	9606.ENSP00000293288	BAX	Apoptosis regulator BAX; Plays a role in the mitochondrial apoptotic process. Under normal conditions, BAX is largely cytosolic via constant retrotranslocation from mitochondria to the cytosol mediated by BCL2L1/Bcl-xL, which avoids accumulation of toxic BAX levels at the mitochondrial outer membrane (MOM). Under stress conditions, undergoes a conformation change that causes translocation to the …
100	BAZ1B	9606.ENSP00000342434	BAZ1B	Tyrosine-protein kinase BAZ1B; Atypical tyrosine-protein kinase that plays a central role in chromatin remodeling and acts as a transcription regulator. Involved in DNA damage response by phosphorylating 'Tyr-142' of histone H2AX (H2AXY142ph). H2AXY142ph plays a central role in DNA repair and acts as a mark that distinguishes between apoptotic and repair responses to genotoxic stress. Essential c…
101	BCAN	9606.ENSP00000331210	BCAN	Brevican core protein; May play a role in the terminally differentiating and the adult nervous system during postnatal development. Could stabilize interactions between hyaluronan (HA) and brain proteoglycans; Belongs to the aggrecan/versican proteoglycan family.
102	BCAS3	9606.ENSP00000468592	BCAS3	Breast carcinoma-amplified sequence 3; Plays a role in angiogenesis. Participates in the regulation of cell polarity and directional endothelial cell migration by mediating both the activation and recruitment of CDC42 and the reorganization of the actin cytoskeleton at the cell leading edge. Promotes filipodia formation (By similarity). Functions synergistically with PELP1 as a transcriptional co…
103	BCAT1	9606.ENSP00000443459	BCAT1	Branched-chain-amino-acid aminotransferase, cytosolic; Catalyzes the first reaction in the catabolism of the essential branched chain amino acids leucine, isoleucine, and valine.
104	BCL11B	9606.ENSP00000349723	BCL11B	B-cell lymphoma/leukemia 11B; Key regulator of both differentiation and survival of T- lymphocytes during thymocyte development in mammals. Essential in controlling the responsiveness of hematopoietic stem cells to chemotactic signals by modulating the expression of the receptors CCR7 and CCR9, which direct the movement of progenitor cells from the bone marrow to the thymus. Is a regulator of IL2…
105	BCL2L10	9606.ENSP00000453562	BCL2L10	Bcl-2-like protein 10; Promotes cell survival. Suppresses apoptosis induced by BAX but not BAK.
106	BCL3	9606.ENSP00000164227	BCL3	B-cell lymphoma 3 protein; Contributes to the regulation of transcriptional activation of NF-kappa-B target genes. In the cytoplasm, inhibits the nuclear translocation of the NF-kappa-B p50 subunit. In the nucleus, acts as transcriptional activator that promotes transcription of NF-kappa-B target genes. Contributes to the regulation of cell proliferation (By similarity).
107	BCOR	9606.ENSP00000367705	BCOR	BCL-6 corepressor; Transcriptional corepressor. May specifically inhibit gene expression when recruited to promoter regions by sequence-specific DNA- binding proteins such as BCL6 and MLLT3. This repression may be mediated at least in part by histone deacetylase activities which can associate with this corepressor. Involved in the repression of TFAP2A; impairs binding of BCL6 and KDM2B to TFAP2A …
108	BCR	9606.ENSP00000303507	BCR	Breakpoint cluster region protein; Protein with a unique structure having two opposing regulatory activities toward small GTP-binding proteins. The C-terminus is a GTPase-activating protein (GAP) domain which stimulates GTP hydrolysis by RAC1, RAC2 and CDC42. Accelerates the intrinsic rate of GTP hydrolysis of RAC1 or CDC42, leading to down-regulation of the active GTP-bound form. The central Dbl…
110	BDH1	9606.ENSP00000376184	BDH1	D-beta-hydroxybutyrate dehydrogenase, mitochondrial; 3-hydroxybutyrate dehydrogenase 1; Belongs to the short-chain dehydrogenases/reductases (SDR) family.
111	BLCAP	9606.ENSP00000397172	BLCAP	Bladder cancer-associated protein; May regulate cell proliferation and coordinate apoptosis and cell cycle progression via a novel mechanism independent of both p53/TP53 and NF-kappa-B.
114	BRD2	9606.ENSP00000378702	BRD2	Bromodomain-containing protein 2; May play a role in spermatogenesis or folliculogenesis (By similarity). Binds hyperacetylated chromatin and plays a role in the regulation of transcription, probably by chromatin remodeling. Regulates transcription of the CCND1 gene. Plays a role in nucleosome assembly.
115	BRINP2	9606.ENSP00000354481	BRINP2	BMP/retinoic acid-inducible neural-specific protein 2; Inhibits neuronal cell proliferation by negative regulation of the cell cycle transition.
116	BRMS1	9606.ENSP00000396052	BRMS1	Breast cancer metastasis-suppressor 1; Transcriptional repressor. Down-regulates transcription activation by NF-kappa-B by promoting the deacetylation of RELA at 'Lys-310'. Promotes HDAC1 binding to promoter regions. Down-regulates expression of anti-apoptotic genes that are controlled by NF-kappa-B. Promotes apoptosis in cells that have inadequate adherence to a substrate, a process called anoik…
117	BST2	9606.ENSP00000252593	BST2	Bone marrow stromal antigen 2; IFN-induced antiviral host restriction factor which efficiently blocks the release of diverse mammalian enveloped viruses by directly tethering nascent virions to the membranes of infected cells. Acts as a direct physical tether, holding virions to the cell membrane and linking virions to each other. The tethered virions can be internalized by endocytosis and subseq…
118	BTBD17	9606.ENSP00000364515	BTBD17	BTB/POZ domain-containing protein 17; BTB domain containing 17.
119	BTNL9	9606.ENSP00000330200	BTNL9	Butyrophilin-like protein 9; Butyrophilin like 9; Belongs to the immunoglobulin superfamily. BTN/MOG family.
120	BUB1	9606.ENSP00000302530	BUB1	Mitotic checkpoint serine/threonine-protein kinase BUB1; Serine/threonine-protein kinase that performs 2 crucial functions during mitosis: it is essential for spindle-assembly checkpoint signaling and for correct chromosome alignment. Has a key role in the assembly of checkpoint proteins at the kinetochore, being required for the subsequent localization of CENPF, BUB1B, CENPE and MAD2L1. Required…
121	BUB3	9606.ENSP00000357858	BUB3	Mitotic checkpoint protein BUB3; Has a dual function in spindle-assembly checkpoint signaling and in promoting the establishment of correct kinetochore-microtubule (K-MT) attachments. Promotes the formation of stable end-on bipolar attachments. Necessary for kinetochore localization of BUB1. Regulates chromosome segregation during oocyte meiosis. The BUB1/BUB3 complex plays a role in the inhibiti…
122	C10orf11	9606.ENSP00000480240	LRMDA	Leucine-rich melanocyte differentiation-associated protein; Required for melanocyte differentiation.
123	C10orf137	9606.ENSP00000349244	EDRF1	Erythroid differentiation-related factor 1; Transcription factor involved in erythroid differentiation. Involved in transcriptional activation of the globin gene.
125	C10orf26	9606.ENSP00000414721	WBP1L	WW domain binding protein 1 like.
126	C10orf67	9606.ENSP00000501139	C10orf67	Uncharacterized protein C10orf67, mitochondrial; Chromosome 10 open reading frame 67.
127	C11orf71	9606.ENSP00000325508	C11orf71	Uncharacterized protein C11orf71; Chromosome 11 open reading frame 71.
128	C11orf87	9606.ENSP00000331581	C11orf87	Uncharacterized protein C11orf87; Chromosome 11 open reading frame 87.
129	C11orf94	9606.ENSP00000401498	C11orf94	Uncharacterized protein C11orf94; Chromosome 11 open reading frame 94.
130	C13orf27	9606.ENSP00000365200	TEX30	Testis-expressed protein 30; Testis expressed 30.
131	C14orf149	9606.ENSP00000247194	L3HYPDH	Trans-3-hydroxy-L-proline dehydratase; Catalyzes the dehydration of trans-3-hydroxy-L-proline to Delta(1)-pyrroline-2-carboxylate (Pyr2C). May be required to degrade trans-3-hydroxy-L-proline from the diet and originating from the degradation of proteins such as collagen-IV that contain it.
132	C14orf43	9606.ENSP00000286523	ELMSAN1	Mitotic deacetylase-associated SANT domain protein.
133	C17orf100	9606.ENSP00000491070	C17orf100	Uncharacterized protein C17orf100; Chromosome 17 open reading frame 100.
134	C17orf101	9606.ENSP00000330075	OGFOD3	2-oxoglutarate and iron dependent oxygenase domain containing 3; Belongs to the OGFOD3 family.
135	C17orf50	9606.ENSP00000475146	C17orf50	Uncharacterized protein C17orf50; Chromosome 17 open reading frame 50.
136	C17orf58	9606.ENSP00000402020	C17orf58	UPF0450 protein C17orf58; Chromosome 17 open reading frame 58.
137	C17orf70	9606.ENSP00000333283	FAAP100	Fanconi anemia core complex-associated protein 100; Plays a role in Fanconi anemia-associated DNA damage response network. Regulates FANCD2 monoubiquitination and the stability of the FA core complex. Induces chromosomal instability as well as hypersensitivity to DNA cross-linking agents, when repressed.
138	C19orf21	9606.ENSP00000215582	MISP	Mitotic interactor and substrate of PLK1; Plays a role in mitotic spindle orientation and mitotic progression. Regulates the distribution of dynactin at the cell cortex in a PLK1-dependent manner, thus stabilizing cortical and astral microtubule attachments required for proper mitotic spindle positioning. May link microtubules to the actin cytospkeleton and focal adhesions. May be required for di…
139	C19orf63	9606.ENSP00000334037	EMC10	ER membrane protein complex subunit 10; Promotes angiogenesis and tissue repair in the heart after myocardial infarction. Stimulates cardiac endothelial cell migration and outgrowth via the activation of p38 MAPK, PAK and MAPK2 signaling pathways.
140	C19orf81	9606.ENSP00000417035	C19orf81	Putative uncharacterized protein C19orf81; Chromosome 19 open reading frame 81.
141	C1QC	9606.ENSP00000363770	C1QC	Complement C1q subcomponent subunit C; C1q associates with the proenzymes C1r and C1s to yield C1, the first component of the serum complement system. The collagen-like regions of C1q interact with the Ca(2+)-dependent C1r(2)C1s(2) proenzyme complex, and efficient activation of C1 takes place on interaction of the globular heads of C1q with the Fc regions of IgG or IgM antibody present in immune …
142	C1orf127	9606.ENSP00000366203	C1orf127	Uncharacterized protein C1orf127; Chromosome 1 open reading frame 127.
143	C1orf14	9606.ENSP00000356518	SHCBP1L	Testicular spindle-associated protein SHCBP1L; Testis-specific spindle-associated factor that plays a role in spermatogenesis. In association with HSPA2, participates in the maintenance of spindle integrity during meiosis in male germ cells.
145	C20orf160	9606.ENSP00000262659	CCM2L	Cerebral cavernous malformations 2 protein-like; CCM2 like scaffold protein.
146	C20orf195	9606.ENSP00000480914	FNDC11	Fibronectin type III domain containing 11.
147	C22orf31	9606.ENSP00000216071	C22orf31	Uncharacterized protein C22orf31; Chromosome 22 open reading frame 31.
148	C22orf9	9606.ENSP00000251993	KIAA0930	Uncharacterized protein KIAA0930; KIAA0930.
149	C2orf28	9606.ENSP00000484228	ATRAID	All-trans retinoic acid-induced differentiation factor; Promotes osteoblast cell differentiation and terminal mineralization. Plays a role in inducing the cell cycle arrest via inhibiting CCND1 expression in all-trans-retinoic acid (ATRA) signal pathway.
150	C3orf17	9606.ENSP00000320251	NEPRO	Nucleolus and neural progenitor protein; May play a role in cortex development as part of the Notch signaling pathway. Downstream of Notch may repress the expression of proneural genes and inhibit neuronal differentiation thereby maintaining neural progenitors. May also play a role in preimplentation embryo development.
151	C6orf174	9606.ENSP00000434570	SOGA3	Protein SOGA3; SOGA family member 3.
152	C7orf50	9606.ENSP00000380286	C7orf50	Uncharacterized protein C7orf50; Chromosome 7 open reading frame 50.
154	C8orf85	9606.ENSP00000367528	AARD	Alanine and arginine rich domain containing protein.
156	C9orf64	9606.ENSP00000365522	C9orf64	Queuosine salvage protein; Involved in salvaging queuosine.
157	C9orf98	9606.ENSP00000298545	AK8	Adenylate kinase 8; Nucleoside monophosphate (NMP) kinase that catalyzes the reversible transfer of the terminal phosphate group between nucleoside triphosphates and monophosphates. Has highest activity toward AMP, and weaker activity toward dAMP, CMP and dCMP. Also displays broad nucleoside diphosphate kinase activity.
158	CA10	9606.ENSP00000405388	CA10	Carbonic anhydrase-related protein 10; Does not have a catalytic activity; Belongs to the alpha-carbonic anhydrase family.
159	CA2	9606.ENSP00000285379	CA2	Carbonic anhydrase 2; Essential for bone resorption and osteoclast differentiation (By similarity). Reversible hydration of carbon dioxide. Can hydrate cyanamide to urea. Involved in the regulation of fluid secretion into the anterior chamber of the eye. Contributes to intracellular pH regulation in the duodenal upper villous epithelium during proton- coupled peptide absorption. Stimulates the ch…
160	CABLES2	9606.ENSP00000279101	CABLES2	CDK5 and ABL1 enzyme substrate 2; Unknown. Probably involved in G1-S cell cycle transition; Belongs to the cyclin family.
161	CALCOCO2	9606.ENSP00000398523	CALCOCO2	Calcium-binding and coiled-coil domain-containing protein 2; Xenophagy-specific receptor required for autophagy-mediated intracellular bacteria degradation. Acts as an effector protein of galectin-sensed membrane damage that restricts the proliferation of infecting pathogens such as Salmonella typhimurium upon entry into the cytosol by targeting LGALS8-associated bacteria for autophagy. Initially…
162	CALD1	9606.ENSP00000354826	CALD1	Caldesmon; Actin- and myosin-binding protein implicated in the regulation of actomyosin interactions in smooth muscle and nonmuscle cells (could act as a bridge between myosin and actin filaments). Stimulates actin binding of tropomyosin which increases the stabilization of actin filament structure. In muscle tissues, inhibits the actomyosin ATPase by binding to F-actin. This inhibition is attenu…
163	CALHM1	9606.ENSP00000329926	CALHM1	Calcium homeostasis modulator protein 1; Pore-forming subunit of a voltage-gated ion channel required for sensory perception of sweet, bitter and umami tastes (By similarity). Specifically present in type II taste bud cells, where it plays a central role in sweet, bitter and umami taste perception by inducing ATP release from the cell, ATP acting as a neurotransmitter to activate afferent neural …
164	CAMK1G	9606.ENSP00000009105	CAMK1G	Calcium/calmodulin-dependent protein kinase type 1G; Calcium/calmodulin-dependent protein kinase belonging to a proposed calcium-triggered signaling cascade. In vitro phosphorylates transcription factor CREB1 (By similarity).
165	CAMK2B	9606.ENSP00000379098	CAMK2B	Calcium/calmodulin-dependent protein kinase type II subunit beta; Calcium/calmodulin-dependent protein kinase that functions autonomously after Ca(2+)/calmodulin-binding and autophosphorylation, and is involved in dendritic spine and synapse formation, neuronal plasticity and regulation of sarcoplasmic reticulum Ca(2+) transport in skeletal muscle. In neurons, plays an essential structural role i…
166	CAMTA1	9606.ENSP00000306522	CAMTA1	Calmodulin-binding transcription activator 1; Transcriptional activator. May act as a tumor suppressor. Belongs to the CAMTA family.
167	CAND2	9606.ENSP00000387641	CAND2	Cullin-associated NEDD8-dissociated protein 2; Probable assembly factor of SCF (SKP1-CUL1-F-box protein) E3 ubiquitin ligase complexes that promotes the exchange of the substrate- recognition F-box subunit in SCF complexes, thereby playing a key role in the cellular repertoire of SCF complexes; Belongs to the CAND family.
168	CAP2	9606.ENSP00000229922	CAP2	Adenylyl cyclase-associated protein 2; May have a regulatory bifunctional role; Belongs to the CAP family.
169	CAPZA2	9606.ENSP00000354947	CAPZA2	F-actin-capping protein subunit alpha-2; F-actin-capping proteins bind in a Ca(2+)-independent manner to the fast growing ends of actin filaments (barbed end) thereby blocking the exchange of subunits at these ends. Unlike other capping proteins (such as gelsolin and severin), these proteins do not sever actin filaments.
171	CASK	9606.ENSP00000494788	CASK	Peripheral plasma membrane protein CASK; Multidomain scaffolding protein with a role in synaptic transmembrane protein anchoring and ion channel trafficking. Contributes to neural development and regulation of gene expression via interaction with the transcription factor TBR1. Binds to cell-surface proteins, including amyloid precursor protein, neurexins and syndecans. May mediate a link between …
172	CBFA2T3	9606.ENSP00000268679	CBFA2T3	Protein CBFA2T3; Transcriptional corepressor which facilitates transcriptional repression via its association with DNA-binding transcription factors and recruitment of other corepressors and histone-modifying enzymes. Can repress the expression of MMP7 in a ZBTB33-dependent manner. Reduces the protein levels and stability of the transcriptinal regulator HIF1A; interacts with EGLN1 and promotes th…
173	CBY3	9606.ENSP00000366173	CBY3	Chibby family member 3.
174	CCDC48	9606.ENSP00000414597	EFCC1	EF-hand and coiled-coil domain containing 1.
175	CCM2	9606.ENSP00000370503	CCM2	Cerebral cavernous malformations 2 protein; Component of the CCM signaling pathway which is a crucial regulator of heart and vessel formation and integrity. May act through the stabilization of endothelial cell junctions (By similarity). May function as a scaffold protein for MAP2K3-MAP3K3 signaling. Seems to play a major role in the modulation of MAP3K3-dependent p38 activation induced by hypero…
176	CCND3	9606.ENSP00000362082	CCND3	G1/S-specific cyclin-D3; Regulatory component of the cyclin D3-CDK4 (DC) complex that phosphorylates and inhibits members of the retinoblastoma (RB) protein family including RB1 and regulates the cell-cycle during G(1)/S transition. Phosphorylation of RB1 allows dissociation of the transcription factor E2F from the RB/E2F complex and the subsequent transcription of E2F target genes which are resp…
177	CCRL2	9606.ENSP00000349967	CCRL2	C-C chemokine receptor-like 2; Receptor for CCL19 and chemerin/RARRES2. Does not appear to be a signaling receptor, but may have a role in modulating chemokine- triggered immune responses by capturing and internalizing CCL19 or by presenting RARRES2 ligand to CMKLR1, a functional signaling receptors. Plays a critical role for the development of Th2 responses.
178	CD34	9606.ENSP00000310036	CD34	Hematopoietic progenitor cell antigen CD34; Possible adhesion molecule with a role in early hematopoiesis by mediating the attachment of stem cells to the bone marrow extracellular matrix or directly to stromal cells. Could act as a scaffold for the attachment of lineage specific glycans, allowing stem cells to bind to lectins expressed by stromal cells or other marrow components. Presents carboh…
179	CD6	9606.ENSP00000323280	CD6	T-cell differentiation antigen CD6; Cell adhesion molecule that mediates cell-cell contacts and regulates T-cell responses via its interaction with ALCAM/CD166. Contributes to signaling cascades triggered by activation of the TCR/CD3 complex. Functions as costimulatory molecule; promotes T-cell activation and proliferation. Contributes to the formation and maturation of the immunological synapse.…
180	CD93	9606.ENSP00000246006	CD93	Complement component C1q receptor; Receptor (or element of a larger receptor complex) for C1q, mannose-binding lectin (MBL2) and pulmonary surfactant protein A (SPA). May mediate the enhancement of phagocytosis in monocytes and macrophages upon interaction with soluble defense collagens. May play a role in intercellular adhesion.
181	CD96	9606.ENSP00000283285	CD96	T-cell surface protein tactile; May be involved in adhesive interactions of activated T and NK cells during the late phase of the immune response. Promotes NK cell-target adhesion by interacting with PVR present on target cells. May function at a time after T and NK cells have penetrated the endothelium using integrins and selectins, when they are actively engaging diseased cells and moving withi…
182	CDA	9606.ENSP00000364212	CDA	Cytidine deaminase; This enzyme scavenges exogenous and endogenous cytidine and 2'-deoxycytidine for UMP synthesis.
183	CDH4	9606.ENSP00000484928	CDH4	Cadherin-4; Cadherins are calcium-dependent cell adhesion proteins. They preferentially interact with themselves in a homophilic manner in connecting cells; cadherins may thus contribute to the sorting of heterogeneous cell types. May play an important role in retinal development.
184	CDKN2A	9606.ENSP00000418915	CDKN2A	Cyclin-dependent kinase inhibitor 2A; Acts as a negative regulator of the proliferation of normal cells by interacting strongly with CDK4 and CDK6. This inhibits their ability to interact with cyclins D and to phosphorylate the retinoblastoma protein; Belongs to the CDKN2 cyclin-dependent kinase inhibitor family.
185	CDKN2C	9606.ENSP00000262662	CDKN2C	Cyclin-dependent kinase 4 inhibitor C; Interacts strongly with CDK6, weakly with CDK4. Inhibits cell growth and proliferation with a correlated dependence on endogenous retinoblastoma protein RB; Belongs to the CDKN2 cyclin-dependent kinase inhibitor family.
186	CDX4	9606.ENSP00000362613	CDX4	Homeobox protein CDX-4; Caudal type homeobox 4; Belongs to the Caudal homeobox family.
187	CEBPG	9606.ENSP00000466022	CEBPG	CCAAT/enhancer-binding protein gamma; Transcription factor that binds to the promoter and the enhancer regions of target genes. Binds to the enhancer element PRE-I (positive regulatory element-I) of the IL-4 gene. Binds to the promoter and the enhancer of the immunoglobulin heavy chain. Binds to GPE1, a cis-acting element in the G-CSF gene promoter. Belongs to the bZIP family. C/EBP subfamily.
188	CELSR1	9606.ENSP00000262738	CELSR1	Cadherin EGF LAG seven-pass G-type receptor 1; Receptor that may have an important role in cell/cell signaling during nervous system formation.
189	CEMIP	9606.ENSP00000378177	CEMIP	Cell migration-inducing and hyaluronan-binding protein; Mediates depolymerization of hyaluronic acid (HA) via the cell membrane-associated clathrin-coated pit endocytic pathway. Binds to hyaluronic acid. Hydrolyzes high molecular weight hyaluronic acid to produce an intermediate-sized product, a process that may occur through rapid vesicle endocytosis and recycling without intracytoplasmic accumu…
190	CEP72	9606.ENSP00000264935	CEP72	Centrosomal protein of 72 kDa; Involved in the recruitment of key centrosomal proteins to the centrosome. Provides centrosomal microtubule-nucleation activity on the gamma-tubulin ring complexes (gamma-TuRCs) and has critical roles in forming a focused bipolar spindle, which is needed for proper tension generation between sister chromatids. Required for localization of KIZ, AKAP9 and gamma-tubuli…
191	CETN2	9606.ENSP00000359300	CETN2	Centrin-2; Plays a fundamental role in microtubule organizing center structure and function. Required for centriole duplication and correct spindle formation. Has a role in regulating cytokinesis and genome stability via cooperation with CALM1 and CCP110. The XPC complex is proposed to represent the first factor bound at the sites of DNA damage and together with other core recognition factors, XP…
192	CFDP1	9606.ENSP00000283882	CFDP1	Craniofacial development protein 1; May play a role during embryogenesis.
193	CHAT	9606.ENSP00000337103	CHAT	Choline O-acetyltransferase; Catalyzes the reversible synthesis of acetylcholine (ACh) from acetyl CoA and choline at cholinergic synapses. Belongs to the carnitine/choline acetyltransferase family.
194	CHD4	9606.ENSP00000440542	CHD4	Chromodomain-helicase-DNA-binding protein 4; Component of the histone deacetylase NuRD complex which participates in the remodeling of chromatin by deacetylating histones. Belongs to the SNF2/RAD54 helicase family.
195	CHN2	9606.ENSP00000222792	CHN2	Beta-chimaerin; GTPase-activating protein for p21-rac. Insufficient expression of beta-2 chimaerin is expected to lead to higher Rac activity and could therefore play a role in the progression from low- grade to high-grade tumors.
196	CHRNA7	9606.ENSP00000407546	CHRNA7	Neuronal acetylcholine receptor subunit alpha-7; After binding acetylcholine, the AChR responds by an extensive change in conformation that affects all subunits and leads to opening of an ion-conducting channel across the plasma membrane. The channel is blocked by alpha-bungarotoxin.
197	CHST11	9606.ENSP00000305725	CHST11	Carbohydrate sulfotransferase 11; Catalyzes the transfer of sulfate to position 4 of the N- acetylgalactosamine (GalNAc) residue of chondroitin. Chondroitin sulfate constitutes the predominant proteoglycan present in cartilage and is distributed on the surfaces of many cells and extracellular matrices. Can also sulfate Gal residues in desulfated dermatan sulfate. Preferentially sulfates in GlcA->…
198	CHST13	9606.ENSP00000317404	CHST13	Carbohydrate sulfotransferase 13; Catalyzes the transfer of sulfate to position 4 of the N- acetylgalactosamine (GalNAc) residue of chondroitin. Chondroitin sulfate constitutes the predominant proteoglycan present in cartilage and is distributed on the surfaces of many cells and extracellular matrices. Transfers sulfate to the C4 hydroxyl of beta1,4-linked GalNAc that is substituted with a beta-l…
199	CITED1	9606.ENSP00000401764	CITED1	Cbp/p300-interacting transactivator 1; Transcriptional coactivator of the p300/CBP-mediated transcription complex. Enhances SMAD-mediated transcription by strengthening the functional link between the DNA-binding SMAD transcription factors and the p300/CBP transcription coactivator complex. Stimulates estrogen-dependent transactivation activity mediated by estrogen receptors signaling; stabilizes…
200	CLDN2	9606.ENSP00000336571	CLDN2	Claudin-2; Plays a major role in tight junction-specific obliteration of the intercellular space, through calcium-independent cell-adhesion activity.
201	CLMN	9606.ENSP00000298912	CLMN	Calmin.
202	CMTM8	9606.ENSP00000307741	CMTM8	CKLF like MARVEL transmembrane domain containing 8; Belongs to the chemokine-like factor family.
203	CNGB1	9606.ENSP00000251102	CNGB1	Cyclic nucleotide-gated cation channel beta-1; Subunit of cyclic nucleotide-gated (CNG) channels, nonselective cation channels, which play important roles in both visual and olfactory signal transduction. When associated with CNGA1, it is involved in the regulation of ion flow into the rod photoreceptor outer segment (ROS), in response to light-induced alteration of the levels of intracellular cG…
204	CNIH3	9606.ENSP00000272133	CNIH3	Protein cornichon homolog 3; Regulates the trafficking and gating properties of AMPA- selective glutamate receptors (AMPARs). Promotes their targeting to the cell membrane and synapses and modulates their gating properties by regulating their rates of activation, deactivation and desensitization. Belongs to the cornichon family.
205	CNKSR3	9606.ENSP00000475915	CNKSR3	Connector enhancer of kinase suppressor of ras 3; Involved in transepithelial sodium transport. Regulates aldosterone-induced and epithelial sodium channel (ENaC)-mediated sodium transport through regulation of ENaC cell surface expression. Acts as a scaffold protein coordinating the assembly of an ENaC- regulatory complex (ERC).
206	CNNM3	9606.ENSP00000305449	CNNM3	Metal transporter CNNM3; Probable metal transporter; Belongs to the ACDP family.
207	CNR2	9606.ENSP00000363596	CNR2	Cannabinoid receptor 2; Heterotrimeric G protein-coupled receptor for endocannabinoid 2-arachidonoylglycerol mediating inhibition of adenylate cyclase. May function in inflammatory response, nociceptive transmission and bone homeostasis.
208	CNTD2	9606.ENSP00000396755	CNTD2	Cyclin N-terminal domain-containing protein 2.
209	COBL	9606.ENSP00000378912	COBL	Protein cordon-bleu; Plays an important role in the reorganization of the actin cytoskeleton. Regulates neuron morphogenesis and increases branching of axons and dendrites. Regulates dendrite branching in Purkinje cells (By similarity). Binds to and sequesters actin monomers (G actin). Nucleates actin polymerization by assembling three actin monomers in cross-filament orientation and thereby prom…
210	COL1A1	9606.ENSP00000225964	COL1A1	Collagen alpha-1(I) chain; Type I collagen is a member of group I collagen (fibrillar forming collagen).
211	COL23A1	9606.ENSP00000375069	COL23A1	Collagen type XXIII alpha 1 chain.
212	COL24A1	9606.ENSP00000359603	COL24A1	Collagen alpha-1(XXIV) chain; May participate in regulating type I collagen fibrillogenesis at specific anatomical locations during fetal development. Belongs to the fibrillar collagen family.
213	COL26A1	9606.ENSP00000318234	COL26A1	Collagen type XXVI alpha 1 chain.
214	COL9A1	9606.ENSP00000349790	COL9A1	Collagen alpha-1(IX) chain; Structural component of hyaline cartilage and vitreous of the eye.
215	COMMD10	9606.ENSP00000274458	COMMD10	COMM domain-containing protein 10; May modulate activity of cullin-RING E3 ubiquitin ligase (CRL) complexes. May down-regulate activation of NF- kappa-B.
216	COPG1	9606.ENSP00000325002	COPG1	Coatomer subunit gamma-1; The coatomer is a cytosolic protein complex that binds to dilysine motifs and reversibly associates with Golgi non-clathrin- coated vesicles, which further mediate biosynthetic protein transport from the ER, via the Golgi up to the trans Golgi network. Coatomer complex is required for budding from Golgi membranes, and is essential for the retrograde Golgi-to-ER transport…
217	CORO2B	9606.ENSP00000261861	CORO2B	Coronin-2B; May play a role in the reorganization of neuronal actin structure; Belongs to the WD repeat coronin family.
218	CPLX1	9606.ENSP00000305613	CPLX1	Complexin-1; Positively regulates a late step in exocytosis of various cytoplasmic vesicles, such as synaptic vesicles and other secretory vesicles. Organizes the SNAREs into a cross-linked zigzag topology that, when interposed between the vesicle and plasma membranes, is incompatible with fusion, thereby preventing SNAREs from releasing neurotransmitters until an action potential arrives at the …
219	CPT1A	9606.ENSP00000265641	CPT1A	Carnitine O-palmitoyltransferase 1, liver isoform; Catalyzes the transfer of the acyl group of long-chain fatty acid-CoA conjugates onto carnitine, an essential step for the mitochondrial uptake of long-chain fatty acids and their subsequent beta-oxidation in the mitochondrion. Plays an important role in triglyceride metabolism.
220	CREB5	9606.ENSP00000350359	CREB5	Cyclic AMP-responsive element-binding protein 5; Binds to the cAMP response element and activates transcription.
221	CREBBP	9606.ENSP00000262367	CREBBP	CREB-binding protein; Acetylates histones, giving a specific tag for transcriptional activation. Also acetylates non- histone proteins, like DDX21, FBL, IRF2, MAFG, NCOA3, POLR1E/PAF53 and FOXO1. Binds specifically to phosphorylated CREB and enhances its transcriptional activity toward cAMP-responsive genes. Acts as a coactivator of ALX1. Acts as a circadian transcriptional coactivator which enha…
222	CRHR2	9606.ENSP00000340943	CRHR2	Corticotropin-releasing factor receptor 2; G-protein coupled receptor for CRH (corticotropin-releasing factor), UCN (urocortin), UCN2 and UCN3. Has high affinity for UCN. Ligand binding causes a conformation change that triggers signaling via guanine nucleotide-binding proteins (G proteins) and down-stream effectors, such as adenylate cyclase. Promotes the activation of adenylate cyclase, leading…
223	CRISPLD2	9606.ENSP00000262424	CRISPLD2	Cysteine-rich secretory protein LCCL domain-containing 2; Promotes matrix assembly; Belongs to the CRISP family.
224	CRTAC1	9606.ENSP00000359629	CRTAC1	Cartilage acidic protein 1.
225	CRTAP	9606.ENSP00000323696	CRTAP	Cartilage-associated protein; Necessary for efficient 3-hydroxylation of fibrillar collagen prolyl residues; Belongs to the leprecan family.
226	CSNK1D	9606.ENSP00000381531	CSNK1D	Casein kinase I isoform delta; Essential serine/threonine-protein kinase that regulates diverse cellular growth and survival processes including Wnt signaling, DNA repair and circadian rhythms. It can phosphorylate a large number of proteins. Casein kinases are operationally defined by their preferential utilization of acidic proteins such as caseins as substrates. Phosphorylates connexin-43/GJA1…
227	CSRP1	9606.ENSP00000356275	CSRP1	Cysteine and glycine-rich protein 1; Could play a role in neuronal development.
228	CT45A10	9606.ENSP00000484601	CT45A10	Cancer/testis antigen family 45 member A10.
229	CTBP1	9606.ENSP00000290921	CTBP1	C-terminal-binding protein 1; Corepressor targeting diverse transcription regulators such as GLIS2 or BCL6. Has dehydrogenase activity. Involved in controlling the equilibrium between tubular and stacked structures in the Golgi complex. Functions in brown adipose tissue (BAT) differentiation. Belongs to the D-isomer specific 2-hydroxyacid dehydrogenase family.
230	CTBP2	9606.ENSP00000311825	CTBP2	C-terminal-binding protein 2; Corepressor targeting diverse transcription regulators. Functions in brown adipose tissue (BAT) differentiation (By similarity); Belongs to the D-isomer specific 2-hydroxyacid dehydrogenase family.
231	CTSB	9606.ENSP00000345672	CTSB	Cathepsin B heavy chain; Thiol protease which is believed to participate in intracellular degradation and turnover of proteins. Cleaves matrix extracellular phosphoglycoprotein MEPE. Involved in the solubilization of cross-linked TG/thyroglobulin in the thyroid follicle lumen (By similarity). Has also been implicated in tumor invasion and metastasis. Belongs to the peptidase C1 family.
232	CUEDC1	9606.ENSP00000462717	CUEDC1	CUE domain containing 1.
233	CUGBP1	9606.ENSP00000436864	CELF1	CUGBP Elav-like family member 1; RNA-binding protein implicated in the regulation of several post-transcriptional events. Involved in pre-mRNA alternative splicing, mRNA translation and stability. Mediates exon inclusion and/or exclusion in pre-mRNA that are subject to tissue-specific and developmentally regulated alternative splicing. Specifically activates exon 5 inclusion of cardiac isoforms o…
234	CYFIP1	9606.ENSP00000481038	CYFIP1	Cytoplasmic FMR1-interacting protein 1; Component of the CYFIP1-EIF4E-FMR1 complex which binds to the mRNA cap and mediates translational repression. In the CYFIP1-EIF4E- FMR1 complex this subunit is an adapter between EIF4E and FMR1. Promotes the translation repression activity of FMR1 in brain probably by mediating its association with EIF4E and mRNA (By similarity). Regulates formation of memb…
235	CYHR1	9606.ENSP00000433769	CYHR1	Cysteine and histidine rich 1; Belongs to the CYHR1 family.
236	CYP1B1	9606.ENSP00000478561	CYP1B1	Cytochrome P450 1B1; A cytochrome P450 monooxygenase involved in the metabolism of various endogenous substrates, including fatty acids, steroid hormones and vitamins. Mechanistically, uses molecular oxygen inserting one oxygen atom into a substrate, and reducing the second into a water molecule, with two electrons provided by NADPH via cytochrome P450 reductase (NADPH--hemoprotein reductase). Ex…
237	CYP27C1	9606.ENSP00000334128	CYP27C1	Cytochrome P450 27C1; Catalyzes the conversion of all-trans retinol (also called vitamin A1, the precursor of 11-cis retinal) to 3,4-didehydroretinol (also called vitamin A2, the precursor of 11-cis 3,4-didehydroretinal). Also acts on all-trans retinal and all-trans retinoic acid. Belongs to the cytochrome P450 family.
238	CYTH4	9606.ENSP00000248901	CYTH4	Cytohesin-4; Promotes guanine-nucleotide exchange on ARF1 and ARF5. Promotes the activation of ARF factors through replacement of GDP with GTP.
239	DAAM2	9606.ENSP00000381876	DAAM2	Disheveled-associated activator of morphogenesis 2; Key regulator of the Wnt signaling pathway, which is required for various processes during development, such as dorsal patterning, determination of left/right symmetry or myelination in the central nervous system. Acts downstream of Wnt ligands and upstream of beta- catenin (CTNNB1). Required for canonical Wnt signaling pathway during patterning…
240	DAB1	9606.ENSP00000360280	DAB1	Disabled homolog 1; Adapter molecule functioning in neural development. May regulate SIAH1 activity.
241	DBNDD1	9606.ENSP00000457625	DBNDD1	Dysbindin domain containing 1.
242	DCDC2C	9606.ENSP00000382097	DCDC2C	Doublecortin domain containing 2C.
243	DCHS2	9606.ENSP00000349768	DCHS2	Protocadherin-23; Calcium-dependent cell-adhesion protein.
244	DDX17	9606.ENSP00000380033	DDX17	Probable ATP-dependent RNA helicase DDX17; As an RNA helicase, unwinds RNA and alters RNA structures through ATP binding and hydrolysis. Involved in multiple cellular processes, including pre-mRNA splicing, alternative splicing, ribosomal RNA processing and miRNA processing, as well as transcription regulation. Regulates the alternative splicing of exons exhibiting specific features. For instance…
245	DDX3X	9606.ENSP00000494040	DDX3X	ATP-dependent RNA helicase DDX3X; Multifunctional ATP-dependent RNA helicase. The ATPase activity can be stimulated by various ribo-and deoxynucleic acids indicative for a relaxed substrate specificity. In vitro can unwind partially double- stranded DNA with a preference for 5'-single-stranded DNA overhangs. Binds RNA G-quadruplex (rG4s) structures, including those located in the 5'-UTR of NRAS m…
246	DEF8	9606.ENSP00000268676	DEF8	Differentially expressed in FDCP 8 homolog; Positively regulates lysosome peripheral distribution and ruffled border formation in osteoclasts. Involved in bone resorption.
247	DENND2D	9606.ENSP00000350266	DENND2D	DENN domain-containing protein 2D; Guanine nucleotide exchange factor (GEF) which may activate RAB9A and RAB9B. Promotes the exchange of GDP to GTP, converting inactive GDP-bound Rab proteins into their active GTP-bound form.
248	DENR	9606.ENSP00000280557	DENR	Density-regulated protein; May be involved in the translation of target mRNAs by scanning and recognition of the initiation codon. Involved in translation initiation; promotes recruitmnet of aminoacetyled initiator tRNA to P site of 40S ribosomes. Can promote release of deacylated tRNA and mRNA from recycled 40S subunits following ABCE1-mediated dissociation of post-termination ribosomal complexe…
249	DGCR2	9606.ENSP00000263196	DGCR2	Integral membrane protein DGCR2/IDD; Putative adhesion receptor, that could be involved in cell- cell or cell-matrix interactions required for normal cell differentiation and migration.
250	DGKA	9606.ENSP00000377703	DGKA	Diacylglycerol kinase alpha; Upon cell stimulation converts the second messenger diacylglycerol into phosphatidate, initiating the resynthesis of phosphatidylinositols and attenuating protein kinase C activity.
251	DGKG	9606.ENSP00000265022	DGKG	Diacylglycerol kinase gamma; Reverses the normal flow of glycerolipid biosynthesis by phosphorylating diacylglycerol back to phosphatidic acid.
252	DHCR24	9606.ENSP00000360316	DHCR24	Delta(24)-sterol reductase; Catalyzes the reduction of the delta-24 double bond of sterol intermediates during cholesterol biosynthesis. In addition to its cholesterol-synthesizing activity, can protects cells from oxidative stress by reducing caspase 3 activity during apoptosis induced by oxidative stress. Also protects against amyloid-beta peptide-induced apoptosis.
253	DHDH	9606.ENSP00000221403	DHDH	Dihydrodiol dehydrogenase; Belongs to the Gfo/Idh/MocA family.
254	DHRS9	9606.ENSP00000389241	DHRS9	Dehydrogenase/reductase SDR family member 9; 3-alpha-hydroxysteroid dehydrogenase that converts 3-alpha- tetrahydroprogesterone (allopregnanolone) to dihydroxyprogesterone and 3-alpha-androstanediol to dihydroxyprogesterone. Plays also a role in the biosynthesis of retinoic acid from retinaldehyde. Can utilize both NADH and NADPH. Belongs to the short-chain dehydrogenases/reductases (SDR) family.
255	DHX38	9606.ENSP00000268482	DHX38	Pre-mRNA-splicing factor ATP-dependent RNA helicase PRP16; Probable ATP-binding RNA helicase (Probable). Involved in pre-mRNA splicing as component of the spliceosome.
256	DIAPH2	9606.ENSP00000321348	DIAPH2	Protein diaphanous homolog 2; Could be involved in oogenesis. Involved in the regulation of endosome dynamics. Implicated in a novel signal transduction pathway, in which isoform 3 and CSK are sequentially activated by RHOD to regulate the motility of early endosomes through interactions with the actin cytoskeleton; Belongs to the formin homology family. Diaphanous subfamily.
257	DKK2	9606.ENSP00000285311	DKK2	Dickkopf-related protein 2; Antagonizes canonical Wnt signaling by inhibiting LRP5/6 interaction with Wnt and by forming a ternary complex with the transmembrane protein KREMEN that promotes internalization of LRP5/6. DKKs play an important role in vertebrate development, where they locally inhibit Wnt regulated processes such as antero-posterior axial patterning, limb development, somitogenesis …
258	DLD	9606.ENSP00000205402	DLD	Dihydrolipoyl dehydrogenase, mitochondrial; Lipoamide dehydrogenase is a component of the glycine cleavage system as well as an E3 component of three alpha-ketoacid dehydrogenase complexes (pyruvate-, alpha-ketoglutarate-, and branched- chain amino acid-dehydrogenase complex). The 2-oxoglutarate dehydrogenase complex is mainly active in the mitochondrion. A fraction of the 2- oxoglutarate dehydro…
259	DLK2	9606.ENSP00000349893	DLK2	Protein delta homolog 2; Regulates adipogenesis.
260	DLX5	9606.ENSP00000498116	DLX5	Homeobox protein DLX-5; Transcriptional factor involved in bone development. Acts as an immediate early BMP-responsive transcriptional activator essential for osteoblast differentiation. Stimulates ALPL promoter activity in a RUNX2-independent manner during osteoblast differentiation. Stimulates SP7 promoter activity during osteoblast differentiation. Promotes cell proliferation by up-regulating …
261	DNAI2	9606.ENSP00000400252	DNAI2	Dynein intermediate chain 2, axonemal; Part of the dynein complex of respiratory cilia; Belongs to the dynein intermediate chain family.
262	DNER	9606.ENSP00000345229	DNER	Delta and Notch-like epidermal growth factor-related receptor; Activator of the NOTCH1 pathway. May mediate neuron-glia interaction during astrocytogenesis (By similarity).
263	DNM3	9606.ENSP00000347457	DNM3	Dynamin-3; Microtubule-associated force-producing protein involved in producing microtubule bundles and able to bind and hydrolyze GTP. Most probably involved in vesicular trafficking processes, in particular endocytosis (By similarity); Belongs to the TRAFAC class dynamin-like GTPase superfamily. Dynamin/Fzo/YdjA family.
264	DOCK2	9606.ENSP00000429283	DOCK2	Dedicator of cytokinesis protein 2; Involved in cytoskeletal rearrangements required for lymphocyte migration in response of chemokines. Activates RAC1 and RAC2, but not CDC42, by functioning as a guanine nucleotide exchange factor (GEF), which exchanges bound GDP for free GTP. May also participate in IL2 transcriptional activation via the activation of RAC2.
265	DOCK5	9606.ENSP00000276440	DOCK5	Dedicator of cytokinesis protein 5; Guanine nucleotide exchange factor (GEF) for Rho and Rac. GEF proteins activate small GTPases by exchanging bound GDP for free GTP (By similarity). Along with DOCK1, mediates CRK/CRKL regulation of epithelial and endothelial cell spreading and migration on type IV collagen.
266	DOCK6	9606.ENSP00000294618	DOCK6	Dedicator of cytokinesis protein 6; Acts as guanine nucleotide exchange factor (GEF) for CDC42 and RAC1 small GTPases. Through its activation of CDC42 and RAC1, may regulate neurite outgrowth (By similarity).
267	DOK6	9606.ENSP00000372160	DOK6	Docking protein 6; DOK proteins are enzymatically inert adaptor or scaffolding proteins. They provide a docking platform for the assembly of multimolecular signaling complexes. DOK6 promotes Ret-mediated neurite growth. May have a role in brain development and/or maintenance.
268	DPF1	9606.ENSP00000347716	DPF1	Zinc finger protein neuro-d4; May have an important role in developing neurons by participating in regulation of cell survival, possibly as a neurospecific transcription factor. Belongs to the neuron-specific chromatin remodeling complex (nBAF complex). During neural development a switch from a stem/progenitor to a post-mitotic chromatin remodeling mechanism occurs as neurons exit the cell cycle …
269	DPP6	9606.ENSP00000367001	DPP6	Dipeptidyl aminopeptidase-like protein 6; Promotes cell surface expression of the potassium channel KCND2. Modulates the activity and gating characteristics of the potassium channel KCND2. Has no dipeptidyl aminopeptidase activity.
270	DPYSL4	9606.ENSP00000339850	DPYSL4	Dihydropyrimidinase-related protein 4; Necessary for signaling by class 3 semaphorins and subsequent remodeling of the cytoskeleton. Plays a role in axon guidance, neuronal growth cone collapse and cell migration (By similarity); Belongs to the metallo-dependent hydrolases superfamily. Hydantoinase/dihydropyrimidinase family.
271	DSC1	9606.ENSP00000257198	DSC1	Desmocollin-1; Component of intercellular desmosome junctions. Involved in the interaction of plaque proteins and intermediate filaments mediating cell-cell adhesion. May contribute to epidermal cell positioning (stratification) by mediating differential adhesiveness between cells that express different isoforms. Linked to the keratinization of epithelial tissues.
272	DSCAML1	9606.ENSP00000315465	DSCAML1	Down syndrome cell adhesion molecule-like protein 1; Cell adhesion molecule that plays a role in neuronal self- avoidance. Promotes repulsion between specific neuronal processes of either the same cell or the same subtype of cells. Promotes both isoneuronal self-avoidance for creating an orderly neurite arborization in retinal rod bipolar cells and heteroneuronal self-avoidance to maintain mosaic…
273	DSCR3	9606.ENSP00000311399	VPS26C	Vacuolar protein sorting-associated protein 26C; Acts as component of the retriever complex. The retriever complex is a heterotrimeric complex related to retromer cargo-selective complex (CSC) and essential for retromer-independent retrieval and recycling of numerous cargos such as integrin alpha-5/beta-1 (ITGA5:ITGB1). The recruitment of the retriever complex to the endosomal membrane involves C…
274	DST	9606.ENSP00000307959	DST	Dystonin; Cytoskeletal linker protein. Acts as an integrator of intermediate filaments, actin and microtubule cytoskeleton networks. Required for anchoring either intermediate filaments to the actin cytoskeleton in neural and muscle cells or keratin-containing intermediate filaments to hemidesmosomes in epithelial cells. The proteins may self-aggregate to form filaments or a two-dimensional mesh.…
275	DUSP21	9606.ENSP00000343244	DUSP21	Dual specificity protein phosphatase 21; Can dephosphorylate single and diphosphorylated synthetic MAPK peptides, with preference for the phosphotyrosine and diphosphorylated forms over phosphothreonine.
276	DUSP6	9606.ENSP00000279488	DUSP6	Dual specificity protein phosphatase 6; Inactivates MAP kinases. Has a specificity for the ERK family. Plays an important role in alleviating chronic postoperative pain. Necessary for the normal dephosphorylation of the long-lasting phosphorylated forms of spinal MAPK1/3 and MAP kinase p38 induced by peripheral surgery, which drives the resolution of acute postoperative allodynia (By similarity).…
277	DYNLT3	9606.ENSP00000367841	DYNLT3	Dynein light chain Tctex-type 3; Acts as one of several non-catalytic accessory components of the cytoplasmic dynein 1 complex that are thought to be involved in linking dynein to cargos and to adapter proteins that regulate dynein function. Cytoplasmic dynein 1 acts as a motor for the intracellular retrograde motility of vesicles and organelles along microtubules. Probably binds BUB3 as part of …
278	DZIP3	9606.ENSP00000355028	DZIP3	E3 ubiquitin-protein ligase DZIP3; E3 Ubiquitin ligase proteins mediate ubiquitination and subsequent proteasomal degradation of target proteins. E3 ubiquitin ligases accept ubiquitin from an E2 ubiquitin-conjugating enzyme in the form of a thioester and then directly transfers the ubiquitin to targeted substrates. Able to specifically bind RNA.
279	E2F3	9606.ENSP00000262904	E2F3	Transcription factor E2F3; Transcription activator that binds DNA cooperatively with DP proteins through the E2 recognition site, 5'-TTTC[CG]CGC-3' found in the promoter region of a number of genes whose products are involved in cell cycle regulation or in DNA replication. The DRTF1/E2F complex functions in the control of cell-cycle progression from G1 to S phase. E2F3 binds specifically to RB1 i…
280	EBI3	9606.ENSP00000221847	EBI3	Interleukin-27 subunit beta; Associates with IL27 to form the IL-27 interleukin, a heterodimeric cytokine which functions in innate immunity. IL-27 has pro- and anti-inflammatory properties, that can regulate T-helper cell development, suppress T-cell proliferation, stimulate cytotoxic T-cell activity, induce isotype switching in B-cells, and that has diverse effects on innate immune cells. Among…
281	ECE2	9606.ENSP00000350066	ECE2	Endothelin-converting enzyme 2; Converts big endothelin-1 to endothelin-1. Also involved in the processing of various neuroendocrine peptides, including neurotensin, angiotensin I, substance P, proenkephalin-derived peptides, and prodynorphin-derived peptides. May play a role in amyloid-beta processing (By similarity); Belongs to the peptidase M13 family.
282	ECHDC2	9606.ENSP00000360577	ECHDC2	Enoyl-CoA hydratase domain-containing protein 2, mitochondrial; enoyl-CoA hydratase domain containing 2; Belongs to the enoyl-CoA hydratase/isomerase family.
283	ECHDC3	9606.ENSP00000368517	ECHDC3	Enoyl-CoA hydratase domain-containing protein 3, mitochondrial; May play a role in fatty acid biosynthesis and insulin sensitivity; Belongs to the enoyl-CoA hydratase/isomerase family.
284	EEF1G	9606.ENSP00000331901	EEF1G	Elongation factor 1-gamma; Probably plays a role in anchoring the complex to other cellular components.
285	EFNA3	9606.ENSP00000357393	EFNA3	Ephrin-A3; Cell surface GPI-bound ligand for Eph receptors, a family of receptor tyrosine kinases which are crucial for migration, repulsion and adhesion during neuronal, vascular and epithelial development. Binds promiscuously Eph receptors residing on adjacent cells, leading to contact-dependent bidirectional signaling into neighboring cells. The signaling pathway downstream of the receptor is …
286	EFNB1	9606.ENSP00000204961	EFNB1	Ephrin-B1 intracellular domain; Cell surface transmembrane ligand for Eph receptors, a family of receptor tyrosine kinases which are crucial for migration, repulsion and adhesion during neuronal, vascular and epithelial development. Binding to Eph receptors residing on adjacent cells leads to contact-dependent bidirectional signaling into neighboring cells. Shows high affinity for the receptor ty…
287	EGFL6	9606.ENSP00000369976	EGFL6	Epidermal growth factor-like protein 6; May bind integrin alpha-8/beta-1 and play a role in hair follicle morphogenesis. Promotes matrix assembly (By similarity). Belongs to the nephronectin family.
288	EGFR	9606.ENSP00000275493	EGFR	Epidermal growth factor receptor; Receptor tyrosine kinase binding ligands of the EGF family and activating several signaling cascades to convert extracellular cues into appropriate cellular responses. Known ligands include EGF, TGFA/TGF-alpha, AREG, epigen/EPGN, BTC/betacellulin, epiregulin/EREG and HBEGF/heparin- binding EGF. Ligand binding triggers receptor homo- and/or heterodimerization and …
289	EIF4E3	9606.ENSP00000393324	EIF4E3	Eukaryotic translation initiation factor 4E type 3; Recognizes and binds the 7-methylguanosine-containing mRNA cap during an early step in the initiation of protein synthesis. May act as an inhibitor of EIF4E1 activity (By similarity).
290	ELL3	9606.ENSP00000320346	ELL3	RNA polymerase II elongation factor ELL3; Enhancer-binding elongation factor that specifically binds enhancers in embryonic stem cells (ES cells), marks them, and is required for their future activation during stem cell specification. Does not only bind to enhancer regions of active genes, but also marks the enhancers that are in a poised or inactive state in ES cells and is required for establis…
291	ELN	9606.ENSP00000351807	ELN	Elastin; Major structural protein of tissues such as aorta and nuchal ligament, which must expand rapidly and recover completely. Molecular determinant of the late arterial morphogenesis, stabilizing arterial structure by regulating proliferation and organization of vascular smooth muscle (By similarity).
292	ELOVL2	9606.ENSP00000346693	ELOVL2	Elongation of very long chain fatty acids protein 2; Catalyzes the first and rate-limiting reaction of the four reactions that constitute the long-chain fatty acids elongation cycle. This endoplasmic reticulum-bound enzymatic process allows the addition of 2 carbons to the chain of long- and very long-chain fatty acids (VLCFAs) per cycle. Condensing enzyme that catalyzes the synthesis of polyunsa…
293	EMC9	9606.ENSP00000403210	EMC9	ER membrane protein complex subunit 9.
294	EML4	9606.ENSP00000320663	EML4	Echinoderm microtubule-associated protein-like 4; May modify the assembly dynamics of microtubules, such that microtubules are slightly longer, but more dynamic; Belongs to the WD repeat EMAP family.
295	ENC1	9606.ENSP00000499185	ENC1	Ectoderm-neural cortex protein 1; Actin-binding protein involved in the regulation of neuronal process formation and in differentiation of neural crest cells. Down- regulates transcription factor NF2L2/NRF2 by decreasing the rate of protein synthesis and not via a ubiquitin-mediated proteasomal degradation mechanism.
296	ENGASE	9606.ENSP00000462333	ENGASE	Cytosolic endo-beta-N-acetylglucosaminidase; Endoglycosidase that releases N-glycans from glycoproteins by cleaving the beta-1,4-glycosidic bond in the N,N'-diacetylchitobiose core. Involved in the processing of free oligosaccharides in the cytosol.
297	ENKD1	9606.ENSP00000243878	ENKD1	Enkurin domain containing 1.
298	ENPP6	9606.ENSP00000296741	ENPP6	Glycerophosphocholine cholinephosphodiesterase ENPP6; Choline-specific glycerophosphodiesterase that hydrolyzes glycerophosphocholine (GPC) and lysophosphatidylcholine (LPC) and contributes to supplying choline to the cells. Has a preference for LPC with short (12:0 and 14:0) or polyunsaturated (18:2 and 20:4) fatty acids. In vitro, hydrolyzes only choline-containing lysophospholipids, such as sp…
299	EP400	9606.ENSP00000374212	EP400	E1A-binding protein p400; Component of the NuA4 histone acetyltransferase complex which is involved in transcriptional activation of select genes principally by acetylation of nucleosomal histones H4 and H2A. This modification may both alter nucleosome - DNA interactions and promote interaction of the modified histones with other proteins which positively regulate transcription. May be required f…
300	EPC1	9606.ENSP00000263062	EPC1	Enhancer of polycomb homolog 1; Component of the NuA4 histone acetyltransferase (HAT) complex which is involved in transcriptional activation of select genes principally by acetylation of nucleosomal histones H4 and H2A. This modification may both alter nucleosome - DNA interactions and promote interaction of the modified histones with other proteins which positively regulate transcription. This …
301	EPS8L2	9606.ENSP00000435585	EPS8L2	Epidermal growth factor receptor kinase substrate 8-like protein 2; Stimulates guanine exchange activity of SOS1. May play a role in membrane ruffling and remodeling of the actin cytoskeleton. In the cochlea, is required for stereocilia maintenance in adult hair cells (By similarity); Belongs to the EPS8 family.
302	ERAL1	9606.ENSP00000254928	ERAL1	GTPase Era, mitochondrial; Probable GTPase that plays a role in the mitochondrial ribosomal small subunit assembly. Specifically binds the 12S mitochondrial rRNA (12S mt-rRNA) to a 33 nucleotide section delineating the 3' terminal stem-loop region. May act as a chaperone that protects the 12S mt-rRNA on the 28S mitoribosomal subunit during ribosomal small subunit assembly; Belongs to the TRAFAC c…
303	ERBB2	9606.ENSP00000269571	ERBB2	Receptor tyrosine-protein kinase erbB-2; Protein tyrosine kinase that is part of several cell surface receptor complexes, but that apparently needs a coreceptor for ligand binding. Essential component of a neuregulin-receptor complex, although neuregulins do not interact with it alone. GP30 is a potential ligand for this receptor. Regulates outgrowth and stabilization of peripheral microtubules (…
304	ERICH1	9606.ENSP00000262109	ERICH1	Glutamate-rich protein 1; Glutamate rich 1.
305	ERLIN2	9606.ENSP00000428112	ERLIN2	Erlin-2; Component of the ERLIN1/ERLIN2 complex which mediates the endoplasmic reticulum-associated degradation (ERAD) of inositol 1,4,5- trisphosphate receptors (IP3Rs) such as ITPR1. Promotes sterol-accelerated ERAD of HMGCR probably implicating an AMFR/gp78-containing ubiquitin ligase complex. Involved in regulation of cellular cholesterol homeostasis by regulation the SREBP signaling pathway.…
306	ETFDH	9606.ENSP00000426638	ETFDH	Electron transfer flavoprotein-ubiquinone oxidoreductase, mitochondrial; Accepts electrons from ETF and reduces ubiquinone; Belongs to the ETF-QO/FixC family.
307	ETHE1	9606.ENSP00000292147	ETHE1	Persulfide dioxygenase ETHE1, mitochondrial; Sulfur dioxygenase that plays an essential role in hydrogen sulfide catabolism in the mitochondrial matrix. Hydrogen sulfide (H(2)S) is first oxidized by SQRDL, giving rise to cysteine persulfide residues. ETHE1 consumes molecular oxygen to catalyze the oxidation of the persulfide, once it has been transferred to a thiophilic acceptor, such as glutathi…
308	ETS2	9606.ENSP00000353344	ETS2	Protein C-ets-2; Transcription factor activating transcription. Binds specifically the DNA GGAA/T core motif (Ets-binding site or EBS) in gene promoters and stimulates transcription.
309	EVC2	9606.ENSP00000342144	EVC2	Limbin; Component of the EvC complex that positively regulates ciliary Hedgehog (Hh) signaling. Plays a critical role in bone formation and skeletal development. May be involved in early embryonic morphogenesis.
310	EXOSC1	9606.ENSP00000359939	EXOSC1	Exosome complex component CSL4; Non-catalytic component of the RNA exosome complex which has 3'->5' exoribonuclease activity and participates in a multitude of cellular RNA processing and degradation events. In the nucleus, the RNA exosome complex is involved in proper maturation of stable RNA species such as rRNA, snRNA and snoRNA, in the elimination of RNA processing by-products and non-coding …
311	EXOSC7	9606.ENSP00000265564	EXOSC7	Exosome complex component RRP42; Non-catalytic component of the RNA exosome complex which has 3'->5' exoribonuclease activity and participates in a multitude of cellular RNA processing and degradation events. In the nucleus, the RNA exosome complex is involved in proper maturation of stable RNA species such as rRNA, snRNA and snoRNA, in the elimination of RNA processing by-products and non-coding…
312	F2RL3	9606.ENSP00000248076	F2RL3	Proteinase-activated receptor 4; Receptor for activated thrombin or trypsin coupled to G proteins that stimulate phosphoinositide hydrolysis. May play a role in platelets activation; Belongs to the G-protein coupled receptor 1 family.
313	FADS2	9606.ENSP00000278840	FADS2	Acyl-CoA 6-desaturase; Acts as a fatty acyl-coenzyme A (CoA) desaturase that introduces a cis double bond at carbon 6 of the fatty acyl chain. Involved in biosynthesis of highly unsaturated fatty acids (HUFA) from the essential polyunsaturated fatty acids (PUFA) linoleic acid (LA) (18:2n-6) and alpha-linolenic acid (ALA) (18:3n-3) precursors. Catalyzes the first and rate limiting step in this pat…
314	FADS3	9606.ENSP00000278829	FADS3	Fatty acid desaturase 3; Acts as a methyl-end fatty acyl coenzyme A (CoA) desaturase that introduces a cis double bond between the preexisting double bond and the terminal methyl group of the fatty acyl chain. Desaturates (11E)-octadecenoate (trans-vaccenoate) at carbon 13 to generate (11E,13Z)-octadecadienoate, likely participating in the biohydrogenation pathway of linoleic acid (LA) (18:2n-6).
315	FAM110C	9606.ENSP00000328347	FAM110C	Protein FAM110C; May play a role in microtubule organization. May play a role in cell spreading and cell migration of epithelial cells; the function may involve the AKT1 signaling pathway.
316	FAM111A	9606.ENSP00000434435	FAM111A	Protein FAM111A; Chromatin-associated protein required for PCNA loading on replication sites. Promotes S-phase entry and DNA synthesis. May directly function at replication forks, explaining why Simian virus 40 (SV40) interacts with FAM111A to overcome host range restriction.
317	FAM126B	9606.ENSP00000393667	FAM126B	Protein FAM126B; Component of a complex required to localize phosphatidylinositol 4-kinase (PI4K) to the plasma membrane. Belongs to the FAM126 family.
318	FAM129C	9606.ENSP00000335040	NIBAN3	Niban apoptosis regulator 3; Belongs to the Niban family.
319	FAM131C	9606.ENSP00000364814	FAM131C	Protein FAM131C; Family with sequence similarity 131 member C.
320	FAM133B	9606.ENSP00000398401	FAM133B	Protein FAM133B; Family with sequence similarity 133 member B.
321	FAM158A	9606.ENSP00000403210	EMC9	ER membrane protein complex subunit 9.
322	FAM172A	9606.ENSP00000379294	FAM172A	Cotranscriptional regulator FAM172A; Plays a role in the regulation of alternative splicing, by interacting with AGO2 and CHD7. Seems to be required for stabilizing protein-protein interactions at the chromatin-spliceosome interface. May have hydrolase activity; Belongs to the FAM172 family.
323	FAM174A	9606.ENSP00000307954	FAM174A	Membrane protein FAM174A; Family with sequence similarity 174 member A.
324	FAM207A	9606.ENSP00000291634	FAM207A	Protein FAM207A; Family with sequence similarity 207 member A.
325	FAM20C	9606.ENSP00000322323	FAM20C	Extracellular serine/threonine protein kinase FAM20C; Golgi serine/threonine protein kinase that phosphorylates secretory pathway proteins within Ser-x-Glu/pSer motifs and plays a key role in biomineralization of bones and teeth. Constitutes the main protein kinase for extracellular proteins, generating the majority of the extracellular phosphoproteome. Mainly phosphorylates proteins within the S…
326	FAM24A	9606.ENSP00000357889	FAM24A	Protein FAM24A; Family with sequence similarity 24 member A.
327	FAM47E	9606.ENSP00000409423	FAM47E	Protein FAM47E; Family with sequence similarity 47 member E.
328	FAM53B	9606.ENSP00000338532	FAM53B	Protein FAM53B; Acts as a regulator of Wnt signaling pathway by regulating beta-catenin (CTNNB1) nuclear localization.
329	FAM57A	9606.ENSP00000312017	TLCD3A	TLC domain containing 3A.
330	FAM57B	9606.ENSP00000369863	TLCD3B	Ceramide synthase; Involved in ceramide synthesis.
331	FAM65C	9606.ENSP00000045083	RIPOR3	RIPOR family member 3.
332	FAM73B	9606.ENSP00000351138	MIGA2	Mitoguardin 2; Regulator of mitochondrial fusion: acts by forming homo- and heterodimers at the mitochondrial outer membrane and facilitating the formation of PLD6/MitoPLD dimers. May act by regulating phospholipid metabolism via PLD6/MitoPLD; Belongs to the mitoguardin family.
333	FAM9A	9606.ENSP00000440163	FAM9A	Protein FAM9A; Family with sequence similarity 9 member A.
334	FAM9B	9606.ENSP00000318716	FAM9B	Protein FAM9B; Family with sequence similarity 9 member B; Belongs to the FAM9 family.
335	FANCA	9606.ENSP00000373952	FANCA	Fanconi anemia group A protein; DNA repair protein that may operate in a postreplication repair or a cell cycle checkpoint function. May be involved in interstrand DNA cross-link repair and in the maintenance of normal chromosome stability.
336	FAR1	9606.ENSP00000346874	FAR1	Fatty acyl-CoA reductase 1; Catalyzes the reduction of saturated and unsaturated C16 or C18 fatty acyl-CoA to fatty alcohols. It plays an essential role in the production of ether lipids/plasmalogens which synthesis requires fatty alcohols. In parallel, it is also required for wax monoesters production since fatty alcohols also constitute a substrate for their synthesis (By similarity).
337	FAT1	9606.ENSP00000406229	FAT1	Protocadherin Fat 1, nuclear form; Plays an essential role for cellular polarization, directed cell migration and modulating cell-cell contact.
338	FBLN2	9606.ENSP00000384169	FBLN2	Fibulin-2; Its binding to fibronectin and some other ligands is calcium dependent. May act as an adapter that mediates the interaction between FBN1 and ELN.
339	FBN3	9606.ENSP00000270509	FBN3	Fibrillin-3 C-terminal peptide; [Fibrillin-3]: Fibrillins are structural components of 10-12 nm extracellular calcium-binding microfibrils, which occur either in association with elastin or in elastin-free bundles. Fibrillin- containing microfibrils provide long-term force bearing structural support; Belongs to the fibrillin family.
340	FBRSL1	9606.ENSP00000396160	FBRSL1	Fibrosin-1-like protein; Fibrosin like 1; Belongs to the AUTS2 family.
341	FBXL12	9606.ENSP00000247977	FBXL12	F-box/LRR-repeat protein 12; Substrate-recognition component of the SCF (SKP1-CUL1-F-box protein)-type E3 ubiquitin ligase complex. Mediates the polyubiquitination and proteasomal degradation of CAMK1 leading to disruption of cyclin D1/CDK4 complex assembly which results in G1 cell cycle arrest in lung epithelia.
342	FBXW9	9606.ENSP00000376945	FBXW9	F-box/WD repeat-containing protein 9; Substrate-recognition component of the SCF (SKP1-CUL1-F-box protein)-type E3 ubiquitin ligase complex.
344	FER	9606.ENSP00000281092	FER	Tyrosine-protein kinase Fer; Tyrosine-protein kinase that acts downstream of cell surface receptors for growth factors and plays a role in the regulation of the actin cytoskeleton, microtubule assembly, lamellipodia formation, cell adhesion, cell migration and chemotaxis. Acts downstream of EGFR, KIT, PDGFRA and PDGFRB. Acts downstream of EGFR to promote activation of NF- kappa-B and cell prolife…
345	FGD1	9606.ENSP00000364277	FGD1	FYVE, RhoGEF and PH domain-containing protein 1; Activates CDC42, a member of the Ras-like family of Rho- and Rac proteins, by exchanging bound GDP for free GTP. Plays a role in regulating the actin cytoskeleton and cell shape.
346	FGF22	9606.ENSP00000215530	FGF22	Fibroblast growth factor 22; Plays a role in the fasting response, glucose homeostasis, lipolysis and lipogenesis. Can stimulate cell proliferation (in vitro). May be involved in hair development.
347	FGF6	9606.ENSP00000228837	FGF6	Fibroblast growth factor 6; Plays an important role in the regulation of cell proliferation, cell differentiation, angiogenesis and myogenesis, and is required for normal muscle regeneration. Belongs to the heparin-binding growth factors family.
348	FGF7	9606.ENSP00000267843	FGF7	Fibroblast growth factor 7; Plays an important role in the regulation of embryonic development, cell proliferation and cell differentiation. Required for normal branching morphogenesis. Growth factor active on keratinocytes. Possible major paracrine effector of normal epithelial cell proliferation; Belongs to the heparin-binding growth factors family.
349	FHL2	9606.ENSP00000386892	FHL2	Four and a half LIM domains protein 2; May function as a molecular transmitter linking various signaling pathways to transcriptional regulation. Negatively regulates the transcriptional repressor E4F1 and may function in cell growth. Inhibits the transcriptional activity of FOXO1 and its apoptotic function by enhancing the interaction of FOXO1 with SIRT1 and FOXO1 deacetylation. Negatively regula…
350	FKBP5	9606.ENSP00000444810	FKBP5	Peptidyl-prolyl cis-trans isomerase FKBP5; Immunophilin protein with PPIase and co-chaperone activities. Component of unligated steroid receptors heterocomplexes through interaction with heat-shock protein 90 (HSP90). Plays a role in the intracellular trafficking of heterooligomeric forms of steroid hormone receptors maintaining the complex into the cytoplasm when unliganded. Acts as a regulator …
351	FLI1	9606.ENSP00000433488	FLI1	Friend leukemia integration 1 transcription factor; Sequence-specific transcriptional activator. Recognizes the DNA sequence 5'- C[CA]GGAAGT-3'; Belongs to the ETS family.
353	FLJ37307	9606.ENSP00000490718	TMEM272	Transmembrane protein 272.
354	FLNB	9606.ENSP00000420213	FLNB	Filamin-B; Connects cell membrane constituents to the actin cytoskeleton. May promote orthogonal branching of actin filaments and links actin filaments to membrane glycoproteins. Anchors various transmembrane proteins to the actin cytoskeleton. Interaction with FLNA may allow neuroblast migration from the ventricular zone into the cortical plate. Various interactions and localizations of isoforms…
355	FLT4	9606.ENSP00000261937	FLT4	Vascular endothelial growth factor receptor 3; Tyrosine-protein kinase that acts as a cell-surface receptor for VEGFC and VEGFD, and plays an essential role in adult lymphangiogenesis and in the development of the vascular network and the cardiovascular system during embryonic development. Promotes proliferation, survival and migration of endothelial cells, and regulates angiogenic sprouting. Sig…
356	FMNL1	9606.ENSP00000329219	FMNL1	Formin-like protein 1; May play a role in the control of cell motility and survival of macrophages (By similarity). Plays a role in the regulation of cell morphology and cytoskeletal organization. Required in the cortical actin filament dynamics and cell shape; Belongs to the formin homology family.
357	FOXN2	9606.ENSP00000343633	FOXN2	Forkhead box protein N2; Binds to the purine-rich region in HTLV-I LTR.
358	FOXN3	9606.ENSP00000343288	FOXN3	Forkhead box protein N3; Acts as a transcriptional repressor. May be involved in DNA damage-inducible cell cycle arrests (checkpoints).
359	FOXP1	9606.ENSP00000484803	FOXP1	Forkhead box P1.
360	FPR3	9606.ENSP00000341821	FPR3	N-formyl peptide receptor 3; Low affinity receptor for N-formyl-methionyl peptides, which are powerful neutrophils chemotactic factors. Binding of FMLP to the receptor causes activation of neutrophils. This response is mediated via a G-protein that activates a phosphatidylinositol-calcium second messenger system.
361	FRMD3	9606.ENSP00000303508	FRMD3	FERM domain-containing protein 3; Putative tumor suppressor gene that may be implicated in the origin and progression of lung cancer.
362	FRMD8	9606.ENSP00000319726	FRMD8	FERM domain-containing protein 8; Promotes the cell surface stability of iRhom1/RHBDF1 and iRhom2/RHBDF2 and prevents their degradation via the endolysosomal pathway. By acting on iRhoms, involved in ADAM17-mediated shedding of TNF, amphiregulin/AREG, HBEGF and TGFA from the cell surface. Negatively regulates Wnt signaling, possibly by antagonizing the recruitment of AXIN1 to LRP6.
363	FRMPD4	9606.ENSP00000370057	FRMPD4	FERM and PDZ domain-containing protein 4; Positive regulator of dendritic spine morphogenesis and density. Required for the maintenance of excitatory synaptic transmission. Binds phosphatidylinositol 4,5-bisphosphate.
364	GAB3	9606.ENSP00000399588	GAB3	GRB2 associated binding protein 3.
365	GABBR1	9606.ENSP00000366233	GABBR1	Gamma-aminobutyric acid type B receptor subunit 1; Component of a heterodimeric G-protein coupled receptor for GABA, formed by GABBR1 and GABBR2. Within the heterodimeric GABA receptor, only GABBR1 seems to bind agonists, while GABBR2 mediates coupling to G proteins. Ligand binding causes a conformation change that triggers signaling via guanine nucleotide-binding proteins (G proteins) and modula…
366	GAD2	9606.ENSP00000365437	GAD2	Glutamate decarboxylase 2; Catalyzes the production of GABA.
367	GAK	9606.ENSP00000314499	GAK	Cyclin-G-associated kinase; Associates with cyclin G and CDK5. Seems to act as an auxilin homolog that is involved in the uncoating of clathrin-coated vesicles by Hsc70 in non-neuronal cells. Expression oscillates slightly during the cell cycle, peaking at G1.
368	GALM	9606.ENSP00000272252	GALM	Aldose 1-epimerase; Mutarotase converts alpha-aldose to the beta-anomer. It is active on D-glucose, L-arabinose, D-xylose, D-galactose, maltose and lactose (By similarity).
369	GALNT14	9606.ENSP00000314500	GALNT14	Polypeptide N-acetylgalactosaminyltransferase 14; Catalyzes the initial reaction in O-linked oligosaccharide biosynthesis, the transfer of an N-acetyl-D-galactosamine residue to a serine or threonine residue on the protein receptor. Displays activity toward mucin-derived peptide substrates such as Muc2, Muc5AC, Muc7, and Muc13 (-58). May be involved in O-glycosylation in kidney; Belongs to the gl…
370	GARS	9606.ENSP00000371253	GART	Trifunctional purine biosynthetic protein adenosine-3; Phosphoribosylglycinamide formyltransferase, phosphoribosylglycinamide synthetase, phosphoribosylaminoimidazole synthetase; In the central section; belongs to the AIR synthase family.
371	GCDH	9606.ENSP00000466845	GCDH	Glutaryl-CoA dehydrogenase, mitochondrial; Catalyzes the oxidative decarboxylation of glutaryl-CoA to crotonyl-CoA and CO(2) in the degradative pathway of L-lysine, L- hydroxylysine, and L-tryptophan metabolism. It uses electron transfer flavoprotein as its electron acceptor. Isoform Short is inactive. Belongs to the acyl-CoA dehydrogenase family.
372	GDPD2	9606.ENSP00000414019	GDPD2	Glycerophosphoinositol inositolphosphodiesterase GDPD2; Has glycerophosphoinositol inositolphosphodiesterase activity and specifically hydrolyzes glycerophosphoinositol, with no activity for other substrates such as glycerophosphoinositol 4-phosphate, glycerophosphocholine, glycerophosphoethanolamine, and glycerophosphoserine. Accelerates the program of osteoblast differentiation and growth. May …
373	GFAP	9606.ENSP00000253408	GFAP	Glial fibrillary acidic protein; GFAP, a class-III intermediate filament, is a cell-specific marker that, during the development of the central nervous system, distinguishes astrocytes from other glial cells.
374	GFI1	9606.ENSP00000294702	GFI1	Zinc finger protein Gfi-1; Transcription repressor essential for hematopoiesis. Functions in a cell-context and development-specific manner. Binds to 5'-TAAATCAC[AT]GCA-3' in the promoter region of a large number of genes. Component of several complexes, including the EHMT2-GFI1-HDAC1, AJUBA-GFI1-HDAC1 and RCOR-GFI-KDM1A-HDAC complexes, that suppress, via histone deacetylase (HDAC) recruitment, a…
375	GGA2	9606.ENSP00000311962	GGA2	ADP-ribosylation factor-binding protein GGA2; Plays a role in protein sorting and trafficking between the trans-Golgi network (TGN) and endosomes. Mediates the ARF-dependent recruitment of clathrin to the TGN and binds ubiquitinated proteins and membrane cargo molecules with a cytosolic acidic cluster-dileucine (DXXLL) motif. Mediates export of the GPCR receptor ADRA2B to the cell surface. Regula…
376	GGCT	9606.ENSP00000275428	GGCT	Gamma-glutamylcyclotransferase; Catalyzes the formation of 5-oxoproline from gamma-glutamyl dipeptides and may play a significant role in glutathione homeostasis. Induces release of cytochrome c from mitochondria with resultant induction of apoptosis; Belongs to the gamma-glutamylcyclotransferase family.
377	GHSR	9606.ENSP00000241256	GHSR	Growth hormone secretagogue receptor type 1; Receptor for ghrelin, coupled to G-alpha-11 proteins. Stimulates growth hormone secretion. Binds also other growth hormone releasing peptides (GHRP) (e.g. Met-enkephalin and GHRP-6) as well as non-peptide, low molecular weight secretagogues (e.g. L-692,429, MK- 0677, adenosine).
378	GIPC1	9606.ENSP00000376753	GIPC1	PDZ domain-containing protein GIPC1; May be involved in G protein-linked signaling; Belongs to the GIPC family.
379	GIT2	9606.ENSP00000347464	GIT2	ARF GTPase-activating protein GIT2; GTPase-activating protein for the ADP ribosylation factor family.
380	GK	9606.ENSP00000401720	GK	Glycerol kinase; Key enzyme in the regulation of glycerol uptake and metabolism; Belongs to the FGGY kinase family.
381	GLP2R	9606.ENSP00000262441	GLP2R	Glucagon-like peptide 2 receptor; This is a receptor for glucagon-like peptide 2. The activity of this receptor is mediated by G proteins which activate adenylyl cyclase.
382	GLRA1	9606.ENSP00000411593	GLRA1	Glycine receptor subunit alpha-1; Glycine receptors are ligand-gated chloride channels. Channel opening is triggered by extracellular glycine. Channel opening is also triggered by taurine and beta- alanine. Channel characteristics depend on the subunit composition; heteropentameric channels are activated by lower glycine levels and display faster desensitization. Plays an important role in the do…
383	GLT8D1	9606.ENSP00000266014	GLT8D1	Glycosyltransferase 8 domain containing 1; Belongs to the glycosyltransferase 8 family.
384	GNA13	9606.ENSP00000400717	GNA13	Guanine nucleotide-binding protein subunit alpha-13; Guanine nucleotide-binding proteins (G proteins) are involved as modulators or transducers in various transmembrane signaling systems. Activates effector molecule RhoA by binding and activating RhoGEFs (ARHGEF1/p115RhoGEF, ARHGEF11/PDZ-RhoGEF and ARHGEF12/LARG). GNA13-dependent Rho signaling subsequently regulates transcription factor AP-1 (act…
385	GNA14	9606.ENSP00000365807	GNA14	Guanine nucleotide-binding protein subunit alpha-14; Guanine nucleotide-binding proteins (G proteins) are involved as modulators or transducers in various transmembrane signaling systems.
386	GNG12	9606.ENSP00000360021	GNG12	Guanine nucleotide-binding protein G(I)/G(S)/G(O) subunit gamma-12; Guanine nucleotide-binding proteins (G proteins) are involved as a modulator or transducer in various transmembrane signaling systems. The beta and gamma chains are required for the GTPase activity, for replacement of GDP by GTP, and for G protein-effector interaction.
387	GOT1	9606.ENSP00000359539	GOT1	Aspartate aminotransferase, cytoplasmic; Biosynthesis of L-glutamate from L-aspartate or L-cysteine. Important regulator of levels of glutamate, the major excitatory neurotransmitter of the vertebrate central nervous system. Acts as a scavenger of glutamate in brain neuroprotection. The aspartate aminotransferase activity is involved in hepatic glucose synthesis during development and in adipocyt…
388	GPBP1L1	9606.ENSP00000347224	GPBP1L1	Vasculin-like protein 1; Possible transcription factor.
389	GPC2	9606.ENSP00000292377	GPC2	Secreted glypican-2; Cell surface proteoglycan that bears heparan sulfate. May fulfill a function related to the motile behaviors of developing neurons (By similarity); Belongs to the glypican family.
390	GPER	9606.ENSP00000380281	GPER1	G-protein coupled estrogen receptor 1; G-protein coupled estrogen receptor that binds to 17-beta- estradiol (E2) with high affinity, leading to rapid and transient activation of numerous intracellular signaling pathways. Stimulates cAMP production, calcium mobilization and tyrosine kinase Src inducing the release of heparin-bound epidermal growth factor (HB-EGF) and subsequent transactivation of …
391	GPKOW	9606.ENSP00000156109	GPKOW	G-patch domain and KOW motifs-containing protein; RNA-binding protein involved in pre-mRNA splicing.
392	GPN1	9606.ENSP00000264718	GPN1	GPN-loop GTPase 1; Small GTPase required for proper nuclear import of RNA polymerase II (RNAPII). May act at an RNAP assembly step prior to nuclear import. Forms an interface between the RNA polymerase II enzyme and chaperone/scaffolding proteins, suggesting that it is required to connect RNA polymerase II to regulators of protein complex formation. May be involved in nuclear localization of XPA.
393	GPR101	9606.ENSP00000498972	GPR101	Probable G-protein coupled receptor 101; Orphan receptor.
394	GPR108	9606.ENSP00000264080	GPR108	G protein-coupled receptor 108.
395	GPR123	9606.ENSP00000376384	ADGRA1	Adhesion G protein-coupled receptor A1; Orphan receptor.
396	GPR133	9606.ENSP00000444425	ADGRD1	Adhesion G-protein coupled receptor D1; Orphan receptor. Signals via G(s)-alpha family of G-proteins. Has protumorigenic function especially in glioblastoma.
397	GPR158	9606.ENSP00000365529	GPR158	Probable G-protein coupled receptor 158; Orphan receptor; Belongs to the G-protein coupled receptor 3 family.
398	GPR173	9606.ENSP00000331600	GPR173	Probable G-protein coupled receptor 173; Is a receptor for the SMIM20 derived peptides Phoenixin-14 and Phoenixin-20 (By similarity). It mediates the Phoenixin-14 and Phoenixin-20 augmentation of gonadotropin-releasing hormone (GNRH) signaling in the hypothalamus and pituitary gland (By similarity). In the ovary, it mediates the effects of Phoenixin-14 and Phoenixin-20 induced granulosa cell prol…
399	GPR56	9606.ENSP00000455215	ADGRG1	Adhesion G-protein coupled receptor G1; Receptor involved in cell adhesion and probably in cell-cell interactions. Mediates cell matrix adhesion in developing neurons and hematopoietic stem cells. Receptor for collagen III/COL3A1 in the developing brain and involved in regulation of cortical development, specifically in maintenance of the pial basement membrane integrity and in cortical laminatio…
400	GPSM3	9606.ENSP00000364183	GPSM3	G-protein-signaling modulator 3; Interacts with subunit of G(i) alpha proteins and regulates the activation of G(i) alpha proteins.
401	GREM1	9606.ENSP00000498748	GREM1	Gremlin-1; Cytokine that may play an important role during carcinogenesis and metanephric kidney organogenesis, as a BMP antagonist required for early limb outgrowth and patterning in maintaining the FGF4-SHH feedback loop. Down-regulates the BMP4 signaling in a dose-dependent manner (By similarity). Antagonist of BMP2; inhibits BMP2-mediated differentiation of osteoblasts (in vitro). Acts as inh…
402	GRIA3	9606.ENSP00000481554	GRIA3	Glutamate receptor 3; Receptor for glutamate that functions as ligand-gated ion channel in the central nervous system and plays an important role in excitatory synaptic transmission. L-glutamate acts as an excitatory neurotransmitter at many synapses in the central nervous system. Binding of the excitatory neurotransmitter L-glutamate induces a conformation change, leading to the opening of the c…
403	GRID2IP	9606.ENSP00000397351	GRID2IP	Delphilin; Postsynaptic scaffolding protein at the parallel fiber- Purkinje cell synapse, where it may serve to link GRID2 with actin cytoskeleton and various signaling molecules.
404	GRIK2	9606.ENSP00000397026	GRIK2	Glutamate receptor ionotropic, kainate 2; Ionotropic glutamate receptor. L-glutamate acts as an excitatory neurotransmitter at many synapses in the central nervous system. Binding of the excitatory neurotransmitter L-glutamate induces a conformation change, leading to the opening of the cation channel, and thereby converts the chemical signal to an electrical impulse. The receptor then desensitiz…
405	GRIK4	9606.ENSP00000435648	GRIK4	Glutamate receptor ionotropic, kainate 4; Receptor for glutamate. L-glutamate acts as an excitatory neurotransmitter at many synapses in the central nervous system. The postsynaptic actions of Glu are mediated by a variety of receptors that are named according to their selective agonists.
406	GSPT1	9606.ENSP00000398131	GSPT1	Eukaryotic peptide chain release factor GTP-binding subunit ERF3A; Involved in translation termination in response to the termination codons UAA, UAG and UGA (By similarity). Stimulates the activity of ETF1 (By similarity). Involved in regulation of mammalian cell growth. Component of the transient SURF complex which recruits UPF1 to stalled ribosomes in the context of nonsense- mediated decay (N…
407	GTF2IRD1	9606.ENSP00000397566	GTF2IRD1	General transcription factor II-I repeat domain-containing protein 1; May be a transcription regulator involved in cell-cycle progression and skeletal muscle differentiation. May repress GTF2I transcriptional functions, by preventing its nuclear residency, or by inhibiting its transcriptional activation. May contribute to slow- twitch fiber type specificity during myogenesis and in regenerating m…
408	GTF3A	9606.ENSP00000370532	GTF3A	Transcription factor IIIA; Involved in ribosomal large subunit biogenesis. Binds the approximately 50 base pairs internal control region (ICR) of 5S ribosomal RNA genes. It is required for their RNA polymerase III- dependent transcription and may also maintain the transcription of other genes. Also binds the transcribed 5S RNA's (By similarity).
409	GTF3C1	9606.ENSP00000348510	GTF3C1	General transcription factor 3C polypeptide 1; Required for RNA polymerase III-mediated transcription. Component of TFIIIC that initiates transcription complex assembly on tRNA and is required for transcription of 5S rRNA and other stable nuclear and cytoplasmic RNAs. Binds to the box B promoter element.
410	GYLTL1B	9606.ENSP00000385235	LARGE2	LARGE xylosyl- and glucuronyltransferase 2; Bifunctional glycosyltransferase with both xylosyltransferase and beta-1,3-glucuronyltransferase activities involved in the biosynthesis of the phosphorylated O-mannosyl trisaccharide (N- acetylgalactosamine-beta-3-N-acetylglucosamine-beta-4-(phosphate- 6-)mannose), a carbohydrate structure present in alpha-dystroglycan (DAG1). Phosphorylated O-mannosyl…
411	H1FOO	9606.ENSP00000319799	H1-8	Histone H1oo; May play a key role in the control of gene expression during oogenesis and early embryogenesis, presumably through the perturbation of chromatin structure. Essential for meiotic maturation of germinal vesicle-stage oocytes. The somatic type linker histone H1c is rapidly replaced by H1oo in a donor nucleus transplanted into an oocyte. The greater mobility of H1oo as compared to H1c m…
412	HACL1	9606.ENSP00000323811	HACL1	2-hydroxyacyl-CoA lyase 1; Catalyzes a carbon-carbon cleavage reaction; cleaves a 2- hydroxy-3-methylacyl-CoA into formyl-CoA and a 2-methyl-branched fatty aldehyde; Belongs to the TPP enzyme family.
413	HAPLN3	9606.ENSP00000457180	HAPLN3	Hyaluronan and proteoglycan link protein 3; May function in hyaluronic acid binding.
414	HBM	9606.ENSP00000349270	HBM	Hemoglobin subunit mu.
415	HCCA2	9606.ENSP00000328694	MOB2	MOB kinase activator 2; Stimulates the autophosphorylation and kinase activity of STK38 and STK38L; Belongs to the MOB1/phocein family.
416	HCFC1	9606.ENSP00000309555	HCFC1	HCF C-terminal chain 1; Involved in control of the cell cycle. Also antagonizes transactivation by ZBTB17 and GABP2; represses ZBTB17 activation of the p15(INK4b) promoter and inhibits its ability to recruit p300. Coactivator for EGR2 and GABP2. Tethers the chromatin modifying Set1/Ash2 histone H3 'Lys-4' methyltransferase (H3K4me) and Sin3 histone deacetylase (HDAC) complexes (involved in the ac…
417	HCFC1R1	9606.ENSP00000248089	HCFC1R1	Host cell factor C1 regulator 1; Regulates HCFC1 activity by modulating its subcellular localization. Overexpression of HCFC1R1 leads to accumulation of HCFC1 in the cytoplasm. HCFC1R1-mediated export may provide the pool of cytoplasmic HCFC1 required for import of virion-derived VP16 into the nucleus.
419	HCST	9606.ENSP00000246551	HCST	Hematopoietic cell signal transducer; Transmembrane adapter protein which associates with KLRK1 to form an activation receptor KLRK1-HCST in lymphoid and myeloid cells; this receptor plays a major role in triggering cytotoxicity against target cells expressing cell surface ligands such as MHC class I chain- related MICA and MICB, and UL16-binding proteins (ULBPs); these ligands are up-regulated b…
420	HDAC4	9606.ENSP00000264606	HDAC4	Histone deacetylase 4; Responsible for the deacetylation of lysine residues on the N-terminal part of the core histones (H2A, H2B, H3 and H4). Histone deacetylation gives a tag for epigenetic repression and plays an important role in transcriptional regulation, cell cycle progression and developmental events. Histone deacetylases act via the formation of large multiprotein complexes. Involved in …
421	HDDC2	9606.ENSP00000381220	HDDC2	HD domain containing 2.
422	HDDC3	9606.ENSP00000377814	HDDC3	Guanosine-3',5'-bis(diphosphate) 3'-pyrophosphohydrolase MESH1; ppGpp hydrolyzing enzyme involved in starvation response.
423	HDLBP	9606.ENSP00000375836	HDLBP	Vigilin; Appears to play a role in cell sterol metabolism. It may function to protect cells from over-accumulation of cholesterol.
424	HEATR5A	9606.ENSP00000437968	HEATR5A	HEAT repeat containing 5A.
425	HECA	9606.ENSP00000356630	HECA	Headcase protein homolog; May play an important role in some human cancers. May be part of the regulatory mechanism in the development of epithelial tube networks such as the circulatory system and lungs.
426	HEG1	9606.ENSP00000311502	HEG1	Protein HEG homolog 1; Receptor component of the CCM signaling pathway which is a crucial regulator of heart and vessel formation and integrity May act through the stabilization of endothelial cell junctions.
427	HELZ	9606.ENSP00000464512	HELZ	Probable helicase with zinc finger domain; May act as a helicase that plays a role in RNA metabolism in multiple tissues and organs within the developing embryo; Belongs to the DNA2/NAM7 helicase family.
428	HES1	9606.ENSP00000232424	HES1	Transcription factor HES-1; Transcriptional repressor of genes that require a bHLH protein for their transcription. May act as a negative regulator of myogenesis by inhibiting the functions of MYOD1 and ASH1. Binds DNA on N-box motifs: 5'-CACNAG-3' with high affinity and on E-box motifs: 5'- CANNTG-3' with low affinity (By similarity). May play a role in a functional FA core complex response to D…
429	HEXDC	9606.ENSP00000337854	HEXD	Hexosaminidase D; Has hexosaminidase activity. Responsible for the cleavage of the monosaccharides N-acetylglucosamine (GlcNAc) and N- acetylgalactosamine (GalNAc) from cellular substrates. Has a preference for galactosaminide over glucosaminide substrates.
430	HHATL	9606.ENSP00000405423	HHATL	Protein-cysteine N-palmitoyltransferase HHAT-like protein; Negatively regulates N-terminal palmitoylation of SHH by HHAT/SKN; Belongs to the membrane-bound acyltransferase family. HHAT subfamily.
431	HHIP	9606.ENSP00000296575	HHIP	Hedgehog-interacting protein; Modulates hedgehog signaling in several cell types including brain and lung through direct interaction with members of the hedgehog family; Belongs to the HHIP family.
432	HIC1	9606.ENSP00000314080	HIC1	Hypermethylated in cancer 1 protein; Transcriptional repressor. Recognizes and binds to the consensus sequence '5-[CG]NG[CG]GGGCA[CA]CC-3'. May act as a tumor suppressor. May be involved in development of head, face, limbs and ventral body wall. Involved in down-regulation of SIRT1 and thereby is involved in regulation of p53/TP53-dependent apoptotic DNA-damage responses. The specific target gene…
433	HIVEP3	9606.ENSP00000361664	HIVEP3	Transcription factor HIVEP3; Plays a role of transcription factor; binds to recognition signal sequences (Rss heptamer) for somatic recombination of immunoglobulin and T-cell receptor gene segments; Binds also to the kappa-B motif of gene such as S100A4, involved in cell progression and differentiation. Kappa-B motif is a gene regulatory element found in promoters and enhancers of genes involved …
434	HLA-DQB2	9606.ENSP00000396330	HLA-DQB2	HLA class II histocompatibility antigen, DQ beta 2 chain; Binds peptides derived from antigens that access the endocytic route of antigen presenting cells (APC) and presents them on the cell surface for recognition by the CD4 T-cells. The peptide binding cleft accommodates peptides of 10-30 residues. The peptides presented by MHC class II molecules are generated mostly by degradation of proteins …
435	HLCS	9606.ENSP00000382071	HLCS	Biotin--[propionyl-CoA-carboxylase [ATP-hydrolyzing]] ligase; Biotin--protein ligase catalyzing the biotinylation of the 4 biotin-dependent carboxylases acetyl-CoA-carboxylase, pyruvate carboxylase, propionyl-CoA carboxylase, and methylcrotonyl-CoA carboxylase.
436	HLF	9606.ENSP00000226067	HLF	Hepatic leukemia factor; HLF transcription factor, PAR bZIP family member; Belongs to the bZIP family. PAR subfamily.
437	HM13	9606.ENSP00000381237	HM13	Minor histocompatibility antigen H13; Catalyzes intramembrane proteolysis of some signal peptides after they have been cleaved from a preprotein, resulting in the release of the fragment from the ER membrane into the cytoplasm. Required to generate lymphocyte cell surface (HLA-E) epitopes derived from MHC class I signal peptides. May be necessary for the removal of the signal peptide that remains…
438	HMGB4	9606.ENSP00000430919	HMGB4	High mobility group box 4; Belongs to the HMGB family.
439	HMGN4	9606.ENSP00000366798	HMGN4	High mobility group nucleosomal binding domain 4; Belongs to the HMGN family.
440	HMHA1	9606.ENSP00000439601	ARHGAP45	Minor histocompatibility antigen HA-1; Contains a GTPase activator for the Rho-type GTPases (RhoGAP) domain that would be able to negatively regulate the actin cytoskeleton as well as cell spreading. However, also contains N-terminally a BAR- domin which is able to play an autoinhibitory effect on this RhoGAP activity.
442	HNRNPK	9606.ENSP00000365458	HNRNPK	Heterogeneous nuclear ribonucleoprotein K; One of the major pre-mRNA-binding proteins. Binds tenaciously to poly(C) sequences. Likely to play a role in the nuclear metabolism of hnRNAs, particularly for pre-mRNAs that contain cytidine-rich sequences. Can also bind poly(C) single-stranded DNA. Plays an important role in p53/TP53 response to DNA damage, acting at the level of both transcription act…
443	HNRNPU	9606.ENSP00000491215	HNRNPU	Heterogeneous nuclear ribonucleoprotein U; DNA- and RNA-binding protein involved in several cellular processes such as nuclear chromatin organization, telomere-length regulation, transcription, mRNA alternative splicing and stability, Xist-mediated transcriptional silencing and mitotic cell progression. Plays a role in the regulation of interphase large-scale gene-rich chromatin organization thro…
444	HOMER3	9606.ENSP00000439937	HOMER3	Homer protein homolog 3; Postsynaptic density scaffolding protein. Binds and cross- links cytoplasmic regions of GRM1, GRM5, ITPR1, DNM3, RYR1, RYR2, SHANK1 and SHANK3. By physically linking GRM1 and GRM5 with ER- associated ITPR1 receptors, it aids the coupling of surface receptors to intracellular calcium release. Isoforms can be differently regulated and may play an important role in maintaini…
445	HOXC11	9606.ENSP00000446680	HOXC11	Homeobox protein Hox-C11; Sequence-specific transcription factor which is part of a developmental regulatory system that provides cells with specific positional identities on the anterior-posterior axis. Binds to a promoter element of the lactase-phlorizin hydrolase gene; Belongs to the Abd-B homeobox family.
446	HOXD10	9606.ENSP00000249501	HOXD10	Homeobox protein Hox-D10; Sequence-specific transcription factor which is part of a developmental regulatory system that provides cells with specific positional identities on the anterior-posterior axis.
447	HOXD4	9606.ENSP00000302548	HOXD4	Homeobox protein Hox-D4; Sequence-specific transcription factor which is part of a developmental regulatory system that provides cells with specific positional identities on the anterior-posterior axis; Belongs to the Antp homeobox family. Deformed subfamily.
448	HPSE2	9606.ENSP00000359583	HPSE2	Inactive heparanase-2; Binds heparin and heparan sulfate with high affinity, but lacks heparanase activity. Inhibits HPSE, possibly by competing for its substrates (in vitro).
449	HRNBP3	9606.ENSP00000463653	RBFOX3	RNA binding protein fox-1 homolog 3; Pre-mRNA alternative splicing regulator. Regulates alternative splicing of RBFOX2 to enhance the production of mRNA species that are targeted for nonsense-mediated decay (NMD).
450	HS3ST1	9606.ENSP00000002596	HS3ST1	Heparan sulfate glucosamine 3-O-sulfotransferase 1; Sulfotransferase that utilizes 3'-phospho-5'-adenylyl sulfate (PAPS) to catalyze the transfer of a sulfo group to position 3 of glucosamine residues in heparan. Catalyzes the rate limiting step in the biosynthesis of heparan sulfate (HSact). This modification is a crucial step in the biosynthesis of anticoagulant heparan sulfate as it completes …
451	HSPA8	9606.ENSP00000437125	HSPA8	Heat shock cognate 71 kDa protein; Molecular chaperone implicated in a wide variety of cellular processes, including protection of the proteome from stress, folding and transport of newly synthesized polypeptides, activation of proteolysis of misfolded proteins and the formation and dissociation of protein complexes. Plays a pivotal role in the protein quality control system, ensuring the correct…
452	HSPB8	9606.ENSP00000281938	HSPB8	Heat shock protein beta-8; Displays temperature-dependent chaperone activity; Belongs to the small heat shock protein (HSP20) family.
453	HSPBAP1	9606.ENSP00000302562	HSPBAP1	HSPB1-associated protein 1; May play a role in cellular stress response.
454	HTATIP2	9606.ENSP00000392985	HTATIP2	Oxidoreductase HTATIP2; Oxidoreductase required for tumor suppression. NAPDH-bound form inhibits nuclear import by competing with nuclear import substrates for binding to a subset of nuclear transport receptors. May act as a redox sensor linked to transcription through regulation of nuclear import. Isoform 1 is a metastasis suppressor with proapoptotic as well as antiangiogenic properties. Isofor…
455	HTR2C	9606.ENSP00000276198	HTR2C	5-hydroxytryptamine receptor 2C; G-protein coupled receptor for 5-hydroxytryptamine (serotonin). Also functions as a receptor for various drugs and psychoactive substances, including ergot alkaloid derivatives, 1-2,5,- dimethoxy-4-iodophenyl-2-aminopropane (DOI) and lysergic acid diethylamide (LSD). Ligand binding causes a conformation change that triggers signaling via guanine nucleotide-binding…
456	HTRA1	9606.ENSP00000357980	HTRA1	Serine protease HTRA1; Serine protease with a variety of targets, including extracellular matrix proteins such as fibronectin. HTRA1-generated fibronectin fragments further induce synovial cells to up-regulate MMP1 and MMP3 production. May also degrade proteoglycans, such as aggrecan, decorin and fibromodulin. Through cleavage of proteoglycans, may release soluble FGF-glycosaminoglycan complexes …
457	ICAM1	9606.ENSP00000264832	ICAM1	Intercellular adhesion molecule 1; ICAM proteins are ligands for the leukocyte adhesion protein LFA-1 (integrin alpha-L/beta-2). During leukocyte trans-endothelial migration, ICAM1 engagement promotes the assembly of endothelial apical cups through ARHGEF26/SGEF and RHOG activation. (Microbial infection) Acts as a receptor for Coxsackievirus A21 capsid proteins.
458	ICT1	9606.ENSP00000301585	MRPL58	Peptidyl-tRNA hydrolase ICT1, mitochondrial; Essential peptidyl-tRNA hydrolase component of the mitochondrial large ribosomal subunit. Acts as a codon-independent translation release factor that has lost all stop codon specificity and directs the termination of translation in mitochondrion, possibly in case of abortive elongation. May be involved in the hydrolysis of peptidyl-tRNAs that have been…
459	IFIH1	9606.ENSP00000497271	IFIH1	Interferon-induced helicase C domain-containing protein 1; Innate immune receptor which acts as a cytoplasmic sensor of viral nucleic acids and plays a major role in sensing viral infection and in the activation of a cascade of antiviral responses including the induction of type I interferons and proinflammatory cytokines. Its ligands include mRNA lacking 2'-O-methylation at their 5' cap and long…
460	IFLTD1	9606.ENSP00000407353	LMNTD1	Lamin tail domain containing 1.
461	IGFBP2	9606.ENSP00000233809	IGFBP2	Insulin-like growth factor-binding protein 2; Inhibits IGF-mediated growth and developmental rates. IGF- binding proteins prolong the half-life of the IGFs and have been shown to either inhibit or stimulate the growth promoting effects of the IGFs on cell culture. They alter the interaction of IGFs with their cell surface receptors.
462	IGFL4	9606.ENSP00000366926	IGFL4	IGF like family member 4; Belongs to the IGFL family.
463	IGHMBP2	9606.ENSP00000255078	IGHMBP2	DNA-binding protein SMUBP-2; 5' to 3' helicase that unwinds RNA and DNA duplices in an ATP-dependent reaction. Acts as a transcription regulator. Required for the transcriptional activation of the flounder liver-type antifreeze protein gene. Exhibits strong binding specificity to the enhancer element B of the flounder antifreeze protein gene intron. Binds to the insulin II gene RIPE3B enhancer re…
464	IGSF21	9606.ENSP00000251296	IGSF21	Immunoglobulin superfamily member 21; Involved in synaptic inhibition in the brain. Selectively regulates inhibitory presynaptic differentiation through interacting with presynaptic NRXN2.
465	IKZF3	9606.ENSP00000344544	IKZF3	Zinc finger protein Aiolos; Transcription factor that plays an important role in the regulation of lymphocyte differentiation. Plays an essential role in regulation of B-cell differentiation, proliferation and maturation to an effector state. Involved in regulating BCL2 expression and controlling apoptosis in T-cells in an IL2-dependent manner. Belongs to the Ikaros C2H2-type zinc-finger protein …
466	IL10RB	9606.ENSP00000290200	IL10RB	Interleukin-10 receptor subunit beta; Shared cell surface receptor required for the activation of five class 2 cytokines: IL10, IL22, IL26, IL28, and IFNL1. The IFNLR1/IL10RB dimer is a receptor for the cytokine ligands IFNL2 and IFNL3 and mediates their antiviral activity. The ligand/receptor complex stimulate the activation of the JAK/STAT signaling pathway leading to the expression of IFN-stim…
467	IL17D	9606.ENSP00000302924	IL17D	Interleukin-17D; Induces expression of IL6, CXCL8/IL8, and CSF2/GM-CSF from endothelial cells.
468	IL17RA	9606.ENSP00000320936	IL17RA	Interleukin-17 receptor A; Receptor for IL17A. Receptor for IL17F. Binds to IL17A with higher affinity than to IL17F. Binds IL17A and IL17F homodimers as part of a heterodimeric complex with IL17RC. Also binds heterodimers formed by IL17A and IL17F as part of a heterodimeric complex with IL17RC. Receptor for IL17C as part of a heterodimeric complex with IL17RE. Activation of IL17RA leads to induc…
469	IL18BP	9606.ENSP00000434717	IL18BP	Interleukin-18-binding protein; Isoform A binds to IL-18 and inhibits its activity. Functions as an inhibitor of the early TH1 cytokine response.
470	IL18RAP	9606.ENSP00000264260	IL18RAP	Interleukin-18 receptor accessory protein; Within the IL18 receptor complex, does not mediate IL18- binding, but involved in IL18-dependent signal transduction, leading to NF-kappa-B and JNK activation. May play a role in IL18-mediated IFNG synthesis from T-helper 1 (Th1) cells (Probable).
471	IL1RL2	9606.ENSP00000264257	IL1RL2	Interleukin-1 receptor-like 2; Receptor for interleukin-36 (IL36A, IL36B and IL36G). After binding to interleukin-36 associates with the coreceptor IL1RAP to form the interleukin-36 receptor complex which mediates interleukin-36- dependent activation of NF-kappa-B, MAPK and other pathways (By similarity). The IL-36 signaling system is thought to be present in epithelial barriers and to take part …
472	IL4R	9606.ENSP00000379111	IL4R	Soluble interleukin-4 receptor subunit alpha; Receptor for both interleukin 4 and interleukin 13. Couples to the JAK1/2/3-STAT6 pathway. The IL4 response is involved in promoting Th2 differentiation. The IL4/IL13 responses are involved in regulating IgE production and, chemokine and mucus production at sites of allergic inflammation. In certain cell types, can signal through activation of insulin…
473	ILF3	9606.ENSP00000404121	ILF3	Interleukin enhancer-binding factor 3; RNA-binding protein that plays an essential role in the biogenesis of circular RNAs (circRNAs) which are produced by back- splicing circularization of pre-mRNAs. Within the nucleus, promotes circRNAs processing by stabilizing the regulatory elements residing in the flanking introns of the circularized exons. Plays thereby a role in the back-splicing of a sub…
474	INPP5B	9606.ENSP00000362115	INPP5B	Type II inositol 1,4,5-trisphosphate 5-phosphatase; Hydrolyzes phosphatidylinositol 4,5-bisphosphate (PtIns(4,5)P2) and the signaling molecule phosphatidylinositol 1,4,5- trisphosphate (PtIns(1,4,5)P3), and thereby modulates cellular signaling events.
475	IP6K1	9606.ENSP00000482032	IP6K1	Inositol hexakisphosphate kinase 1; Converts inositol hexakisphosphate (InsP6) to diphosphoinositol pentakisphosphate (InsP7/PP-InsP5). Converts 1,3,4,5,6-pentakisphosphate (InsP5) to PP-InsP4; Belongs to the inositol phosphokinase (IPK) family.
476	IQCE	9606.ENSP00000480715	IQCE	IQ domain-containing protein E; Component of the EvC complex that positively regulates ciliary Hedgehog (Hh) signaling (By similarity). Required for proper limb morphogenesis.
477	IQCH	9606.ENSP00000336861	IQCH	IQ domain-containing protein H; May play a regulatory role in spermatogenesis.
478	IQSEC2	9606.ENSP00000495726	IQSEC2	IQ motif and SEC7 domain-containing protein 2; Is a guanine nucleotide exchange factor for the ARF GTP- binding proteins.
479	IRF7	9606.ENSP00000380697	IRF7	Interferon regulatory factor 7; Key transcriptional regulator of type I interferon (IFN)- dependent immune responses and plays a critical role in the innate immune response against DNA and RNA viruses. Regulates the transcription of type I IFN genes (IFN-alpha and IFN-beta) and IFN- stimulated genes (ISG) by binding to an interferon-stimulated response element (ISRE) in their promoters. Can effic…
480	ISLR2	9606.ENSP00000355402	ISLR2	Immunoglobulin superfamily containing leucine-rich repeat protein 2; Required for axon extension during neural development.
482	ITGA2	9606.ENSP00000296585	ITGA2	Integrin alpha-2; Integrin alpha-2/beta-1 is a receptor for laminin, collagen, collagen C-propeptides, fibronectin and E-cadherin. It recognizes the proline-hydroxylated sequence G-F-P-G-E-R in collagen. It is responsible for adhesion of platelets and other cells to collagens, modulation of collagen and collagenase gene expression, force generation and organization of newly synthesized extracellu…
483	ITGAX	9606.ENSP00000454623	ITGAX	Integrin alpha-X; Integrin alpha-X/beta-2 is a receptor for fibrinogen. It recognizes the sequence G-P-R in fibrinogen. It mediates cell-cell interaction during inflammatory responses. It is especially important in monocyte adhesion and chemotaxis.
484	ITGB4	9606.ENSP00000200181	ITGB4	Integrin beta-4; Integrin alpha-6/beta-4 is a receptor for laminin. Plays a critical structural role in the hemidesmosome of epithelial cells. Is required for the regulation of keratinocyte polarity and motility. ITGA6:ITGB4 binds to NRG1 (via EGF domain) and this binding is essential for NRG1-ERBB signaling. ITGA6:ITGB4 binds to IGF1 and this binding is essential for IGF1 signaling. ITGA6:ITGB4 …
485	ITIH4	9606.ENSP00000266041	ITIH4	35 kDa inter-alpha-trypsin inhibitor heavy chain H4; Type II acute-phase protein (APP) involved in inflammatory responses to trauma. May also play a role in liver development or regeneration.
486	ITPK1	9606.ENSP00000267615	ITPK1	Inositol-tetrakisphosphate 1-kinase; Kinase that can phosphorylate various inositol polyphosphate such as Ins(3,4,5,6)P4 or Ins(1,3,4)P3. Phosphorylates Ins(3,4,5,6)P4 at position 1 to form Ins(1,3,4,5,6)P5. This reaction is thought to have regulatory importance, since Ins(3,4,5,6)P4 is an inhibitor of plasma membrane Ca(2+)-activated Cl(-) channels, while Ins(1,3,4,5,6)P5 is not. Also phosphoryl…
487	ITPRIP	9606.ENSP00000278071	ITPRIP	Inositol 1,4,5-trisphosphate receptor-interacting protein; Enhances Ca(2+)-mediated inhibition of inositol 1,4,5- triphosphate receptor (ITPR) Ca(2+) release.
488	JAK3	9606.ENSP00000432511	JAK3	Tyrosine-protein kinase JAK3; Non-receptor tyrosine kinase involved in various processes such as cell growth, development, or differentiation. Mediates essential signaling events in both innate and adaptive immunity and plays a crucial role in hematopoiesis during T-cells development. In the cytoplasm, plays a pivotal role in signal transduction via its association with type I receptors sharing t…
489	JAKMIP1	9606.ENSP00000386711	JAKMIP1	Janus kinase and microtubule-interacting protein 1; Associates with microtubules and may play a role in the microtubule-dependent transport of the GABA-B receptor. May play a role in JAK1 signaling and regulate microtubule cytoskeleton rearrangements. Belongs to the JAKMIP family.
490	JMJD6	9606.ENSP00000394085	JMJD6	Bifunctional arginine demethylase and lysyl-hydroxylase JMJD6; Dioxygenase that can both act as a arginine demethylase and a lysyl-hydroxylase. Acts as a lysyl-hydroxylase that catalyzes 5-hydroxylation on specific lysine residues of target proteins such as U2AF2/U2AF65 and LUC7L2. Regulates RNA splicing by mediating 5-hydroxylation of U2AF2/U2AF65, affecting the pre-mRNA splicing activity of U2A…
491	KANK1	9606.ENSP00000477725	KANK1	KN motif and ankyrin repeat domain-containing protein 1; Involved in the control of cytoskeleton formation by regulating actin polymerization. Inhibits actin fiber formation and cell migration. Inhibits RhoA activity; the function involves phosphorylation through PI3K/Akt signaling and may depend on the competetive interaction with 14-3-3 adapter proteins to sequester them from active complexes. …
492	KCNA2	9606.ENSP00000487785	KCNA2	Potassium voltage-gated channel subfamily A member 2; Voltage-gated potassium channel that mediates transmembrane potassium transport in excitable membranes, primarily in the brain and the central nervous system, but also in the cardiovascular system. Prevents aberrant action potential firing and regulates neuronal output. Forms tetrameric potassium-selective channels through which potassium ions…
493	KCNAB2	9606.ENSP00000367323	KCNAB2	Voltage-gated potassium channel subunit beta-2; Cytoplasmic potassium channel subunit that modulates the characteristics of the channel-forming alpha-subunits. Contributes to the regulation of nerve signaling, and prevents neuronal hyperexcitability (By similarity). Promotes expression of the pore-forming alpha subunits at the cell membrane, and thereby increases channel activity (By similarity).…
494	KCND1	9606.ENSP00000218176	KCND1	Potassium voltage-gated channel subfamily D member 1; Pore-forming (alpha) subunit of voltage-gated rapidly inactivating A-type potassium channels. May contribute to I(To) current in heart and I(Sa) current in neurons. Channel properties are modulated by interactions with other alpha subunits and with regulatory subunits; Belongs to the potassium channel family. D (Shal) (TC 1.A.1.2) subfamily. K…
495	KCNIP3	9606.ENSP00000295225	KCNIP3	Calsenilin; Calcium-dependent transcriptional repressor that binds to the DRE element of genes including PDYN and FOS. Affinity for DNA is reduced upon binding to calcium and enhanced by binding to magnesium. Seems to be involved in nociception (By similarity). May play a role in the regulation of PSEN2 proteolytic processing and apoptosis. Together with PSEN2 involved in modulation of amyloid-be…
496	KCNJ10	9606.ENSP00000495557	KCNJ10	ATP-sensitive inward rectifier potassium channel 10; May be responsible for potassium buffering action of glial cells in the brain. Inward rectifier potassium channels are characterized by a greater tendency to allow potassium to flow into the cell rather than out of it. Their voltage dependence is regulated by the concentration of extracellular potassium; as external potassium is raised, the vol…
497	KCNN3	9606.ENSP00000481848	KCNN3	Small conductance calcium-activated potassium channel protein 3; Forms a voltage-independent potassium channel activated by intracellular calcium. Activation is followed by membrane hyperpolarization. Thought to regulate neuronal excitability by contributing to the slow component of synaptic afterhyperpolarization. The channel is blocked by apamin; Belongs to the potassium channel KCNN family. KC…
498	KCNQ1	9606.ENSP00000155840	KCNQ1	Potassium voltage-gated channel subfamily KQT member 1; Potassium channel that plays an important role in a number of tissues, including heart, inner ear, stomach and colon (By similarity). Associates with KCNE beta subunits that modulates current kinetics (By similarity). Induces a voltage-dependent by rapidly activating and slowly deactivating potassium-selective outward current (By similarity)…
499	KCNS3	9606.ENSP00000385968	KCNS3	Potassium voltage-gated channel subfamily S member 3; Potassium channel subunit that does not form functional channels by itself. Can form functional heterotetrameric channels with KCNB1; modulates the delayed rectifier voltage-gated potassium channel activation and deactivation rates of KCNB1. Heterotetrameric channel activity formed with KCNB1 show increased current amplitude with the threshold…
500	KCNT1	9606.ENSP00000360822	KCNT1	Potassium channel subfamily T member 1; Outwardly rectifying potassium channel subunit that may coassemble with other Slo-type channel subunits. Activated by high intracellular sodium or chloride levels. Activated upon stimulation of G-protein coupled receptors, such as CHRM1 and GRIA1. May be regulated by calcium in the absence of sodium ions (in vitro) (By similarity). Belongs to the potassium …
501	KDELR1	9606.ENSP00000329471	KDELR1	ER lumen protein-retaining receptor 1; Receptor for the C-terminal sequence motif K-D-E-L that is present on endoplasmic reticulum resident proteins and that mediates their recycling from the Golgi back to the endoplasmic reticulum. Belongs to the ERD2 family.
502	KDELR3	9606.ENSP00000386918	KDELR3	ER lumen protein-retaining receptor 3; Receptor for the C-terminal sequence motif K-D-E-L that is present on endoplasmic reticulum resident proteins and that mediates their recycling from the Golgi back to the endoplasmic reticulum. Belongs to the ERD2 family.
503	KDM2B	9606.ENSP00000366271	KDM2B	Lysine-specific demethylase 2B; Histone demethylase that demethylates 'Lys-4' and 'Lys-36' of histone H3, thereby playing a central role in histone code. Preferentially demethylates trimethylated H3 'Lys-4' and dimethylated H3 'Lys-36' residue while it has weak or no activity for mono- and tri-methylated H3 'Lys-36'. Preferentially binds the transcribed region of ribosomal RNA and represses the t…
504	KDM5B	9606.ENSP00000356233	KDM5B	Lysine-specific demethylase 5B; Histone demethylase that demethylates 'Lys-4' of histone H3, thereby playing a central role in histone code. Does not demethylate histone H3 'Lys-9' or H3 'Lys-27'. Demethylates trimethylated, dimethylated and monomethylated H3 'Lys-4'. Acts as a transcriptional corepressor for FOXG1B and PAX9. Favors the proliferation of breast cancer cells by repressing tumor sup…
505	KDM6B	9606.ENSP00000254846	KDM6B	Lysine-specific demethylase 6B; Histone demethylase that specifically demethylates 'Lys-27' of histone H3, thereby playing a central role in histone code. Demethylates trimethylated and dimethylated H3 'Lys-27'. Plays a central role in regulation of posterior development, by regulating HOX gene expression. Involved in inflammatory response by participating in macrophage differentiation in case of…
506	KDR	9606.ENSP00000263923	KDR	Vascular endothelial growth factor receptor 2; Tyrosine-protein kinase that acts as a cell-surface receptor for VEGFA, VEGFC and VEGFD. Plays an essential role in the regulation of angiogenesis, vascular development, vascular permeability, and embryonic hematopoiesis. Promotes proliferation, survival, migration and differentiation of endothelial cells. Promotes reorganization of the actin cytoske…
507	KIAA0284	9606.ENSP00000404151	CEP170B	Centrosomal protein of 170 kDa protein B; Plays a role in microtubule organization.
508	KIAA0319L	9606.ENSP00000318406	KIAA0319L	Dyslexia-associated protein KIAA0319-like protein; Possible role in axon guidance through interaction with RTN4R.
509	KIAA0556	9606.ENSP00000261588	KIAA0556	Protein KIAA0556; May influence the stability of microtubules (MT), possibly through interaction with the MT-severing katanin complex.
510	KIAA0753	9606.ENSP00000355250	KIAA0753	Protein moonraker; Involved in centriole duplication. Positively regulates CEP63 centrosomal localization. Required for WDR62 centrosomal localization and promotes the centrosomal localization of CDK2.
511	KIAA0895L	9606.ENSP00000290881	KIAA0895L	Uncharacterized protein KIAA0895-like; KIAA0895 like.
512	KIAA1409	9606.ENSP00000256339	UNC79	Protein unc-79 homolog; Component of the NALCN sodium channel complex, a cation channel activated either by neuropeptides substance P or neurotensin that controls neuronal excitability; Belongs to the unc-79 family.
513	KIAA1462	9606.ENSP00000364526	JCAD	Junctional protein associated with coronary artery disease; Junctional cadherin 5 associated.
514	KIAA1530	9606.ENSP00000425130	UVSSA	UV-stimulated scaffold protein A; Factor involved in transcription-coupled nucleotide excision repair (TC-NER) in response to UV damage. TC-NER allows RNA polymerase II-blocking lesions to be rapidly removed from the transcribed strand of active genes. Acts by promoting stabilization of ERCC6 by recruiting deubiquitinating enzyme USP7 to TC-NER complexes, preventing UV-induced degradation of ERCC…
515	KIAA1731	9606.ENSP00000316681	CEP295	Centrosomal protein of 295 kDa; Centriole-enriched microtubule-binding protein involved in centriole biogenesis. Essential for the generation of the distal portion of new-born centrioles in a CENPJ- and CEP120-mediated elongation dependent manner during the cell cycle S/G2 phase after formation of the initiating cartwheel structure. Required for the recruitment of centriolar proteins, such as POC…
516	KIAA1949	9606.ENSP00000480270	PPP1R18	Phostensin; [Isoform 1]: May target protein phosphatase 1 to F-actin cytoskeleton.
517	KIAA2022	9606.ENSP00000055682	NEXMIF	Neurite extension and migration factor; Involved in neurite outgrowth by regulating cell-cell adhesion via the N-cadherin signaling pathway. May act by regulating expression of protein-coding genes, such as N-cadherins and integrin beta-1 (ITGB1).
518	KIF1A	9606.ENSP00000438388	KIF1A	Kinesin-like protein KIF1A; Motor for anterograde axonal transport of synaptic vesicle precursors. Also required for neuronal dense core vesicles (DCVs) transport to the dendritic spines and axons. The interaction calcium- dependent with CALM1 increases vesicle motility and interaction with the scaffolding proteins PPFIA2 and TANC2 recruits DCVs to synaptic sites; Belongs to the TRAFAC class myos…
519	KIF2B	9606.ENSP00000268919	KIF2B	Kinesin-like protein KIF2B; Plus end-directed microtubule-dependent motor required for spindle assembly and chromosome movement. Has microtubule depolymerization activity. Plays a role in chromosome congression.
520	KLF13	9606.ENSP00000302456	KLF13	Krueppel-like factor 13; Represses transcription by binding to the BTE site, a GC-rich DNA element, in competition with the activator SP1. It also represses transcription by interacting with the corepressor Sin3A and HDAC1. Activates RANTES expression in T-cells; Belongs to the Sp1 C2H2-type zinc-finger protein family.
521	KLF14	9606.ENSP00000463287	KLF14	Kruppel like factor 14.
522	KLHDC7A	9606.ENSP00000383505	KLHDC7A	Kelch domain containing 7A.
523	KLHL29	9606.ENSP00000420659	KLHL29	Kelch-like protein 29; Kelch like family member 29.
524	KLK9	9606.ENSP00000469417	KLK9	Kallikrein-9; Kallikrein related peptidase 9.
525	KPNA6	9606.ENSP00000362728	KPNA6	Importin subunit alpha-7; Functions in nuclear protein import as an adapter protein for nuclear receptor KPNB1. Binds specifically and directly to substrates containing either a simple or bipartite NLS motif. Docking of the importin/substrate complex to the nuclear pore complex (NPC) is mediated by KPNB1 through binding to nucleoporin FxFG repeats and the complex is subsequently translocated thro…
526	KPNB1	9606.ENSP00000290158	KPNB1	Importin subunit beta-1; Functions in nuclear protein import, either in association with an adapter protein, like an importin-alpha subunit, which binds to nuclear localization signals (NLS) in cargo substrates, or by acting as autonomous nuclear transport receptor. Acting autonomously, serves itself as NLS receptor. Docking of the importin/substrate complex to the nuclear pore complex (NPC) is m…
527	KRT18	9606.ENSP00000373489	KRT18	Keratin, type I cytoskeletal 18; Involved in the uptake of thrombin-antithrombin complexes by hepatic cells (By similarity). When phosphorylated, plays a role in filament reorganization. Involved in the delivery of mutated CFTR to the plasma membrane. Together with KRT8, is involved in interleukin-6 (IL-6)-mediated barrier protection.
528	KRT27	9606.ENSP00000301656	KRT27	Keratin, type I cytoskeletal 27; Essential for the proper assembly of type I and type II keratin protein complexes and formation of keratin intermediate filaments in the inner root sheath (irs).
529	KRT28	9606.ENSP00000305263	KRT28	Keratin, type I cytoskeletal 28; Essential for the proper assembly of types I and II keratin protein complexes and the formation of keratin intermediate filaments in the inner root sheath (irs).
530	KRT9	9606.ENSP00000246662	KRT9	Keratin, type I cytoskeletal 9; May serve an important special function either in the mature palmar and plantar skin tissue or in the morphogenetic program of the formation of these tissues. Plays a role in keratin filament assembly. Belongs to the intermediate filament family.
531	KRTAP5-5	9606.ENSP00000382584	KRTAP5-5	Keratin-associated protein 5-5; In the hair cortex, hair keratin intermediate filaments are embedded in an interfilamentous matrix, consisting of hair keratin- associated protein (KRTAP), which are essential for the formation of a rigid and resistant hair shaft through their extensive disulfide bond cross-linking with abundant cysteine residues of hair keratins. The matrix proteins include the hi…
532	L3MBTL3	9606.ENSP00000357118	L3MBTL3	Lethal(3)malignant brain tumor-like protein 3; Putative Polycomb group (PcG) protein. PcG proteins maintain the transcriptionally repressive state of genes, probably via a modification of chromatin, rendering it heritably changed in its expressibility. Required for normal maturation of myeloid progenitor cells (By similarity).
533	L3MBTL4	9606.ENSP00000382976	L3MBTL4	Lethal(3)malignant brain tumor-like protein 4; Putative Polycomb group (PcG) protein. PcG proteins maintain the transcriptionally repressive state of genes, probably via a modification of chromatin, rendering it heritably changed in its expressibility (By similarity).
534	LAMA3	9606.ENSP00000324532	LAMA3	Laminin subunit alpha-3; Binding to cells via a high affinity receptor, laminin is thought to mediate the attachment, migration and organization of cells into tissues during embryonic development by interacting with other extracellular matrix components.
535	LAMC1	9606.ENSP00000258341	LAMC1	Laminin subunit gamma-1; Binding to cells via a high affinity receptor, laminin is thought to mediate the attachment, migration and organization of cells into tissues during embryonic development by interacting with other extracellular matrix components.
536	LDB2	9606.ENSP00000306772	LDB2	LIM domain-binding protein 2; Binds to the LIM domain of a wide variety of LIM domain- containing transcription factors.
537	LDHD	9606.ENSP00000300051	LDHD	Probable D-lactate dehydrogenase, mitochondrial; Involved in D-lactate, but not L-lactate catabolic process. Belongs to the FAD-binding oxidoreductase/transferase type 4 family.
538	LDLRAD4	9606.ENSP00000352420	LDLRAD4	Low-density lipoprotein receptor class A domain-containing protein 4; Functions as a negative regulator of TGF-beta signaling and thereby probably plays a role in cell proliferation, differentiation, apoptosis, motility, extracellular matrix production and immunosuppression. In the canonical TGF-beta pathway, ZFYVE9/SARA recruits the intracellular signal transducer and transcriptional modulators …
539	LEF1	9606.ENSP00000265165	LEF1	Lymphoid enhancer-binding factor 1; Participates in the Wnt signaling pathway. Activates transcription of target genes in the presence of CTNNB1 and EP300. May play a role in hair cell differentiation and follicle morphogenesis. TLE1, TLE2, TLE3 and TLE4 repress transactivation mediated by LEF1 and CTNNB1. Regulates T-cell receptor alpha enhancer function. Binds DNA in a sequence-specific manner.…
540	LGALS4	9606.ENSP00000302100	LGALS4	Galectin-4; Galectin that binds lactose and a related range of sugars. May be involved in the assembly of adherens junctions.
541	LHX3	9606.ENSP00000360811	LHX3	LIM/homeobox protein Lhx3; Acts as a transcriptional activator. Binds to and activates the promoter of the alpha-glycoprotein gene, and synergistically enhances transcription from the prolactin promoter in cooperation with POU1F1/Pit-1 (By similarity). Required for the establishment of the specialized cells of the pituitary gland and the nervous system. Involved in the development of interneurons…
542	LHX5	9606.ENSP00000261731	LHX5	LIM/homeobox protein Lhx5; Plays an essential role in the regulation of neuronal differentiation and migration during development of the central nervous system.
548	LLPH	9606.ENSP00000266604	LLPH	Protein LLP homolog; In hippocampal neurons, regulates dendritic and spine growth and synaptic transmission.
549	LMNA	9606.ENSP00000357283	LMNA	Prelamin-A/C; Lamins are components of the nuclear lamina, a fibrous layer on the nucleoplasmic side of the inner nuclear membrane, which is thought to provide a framework for the nuclear envelope and may also interact with chromatin. Lamin A and C are present in equal amounts in the lamina of mammals. Plays an important role in nuclear assembly, chromatin organization, nuclear membrane and telom…
550	LMO7	9606.ENSP00000366757	LMO7	LIM domain 7.
561	LOC283174	9606.ENSP00000436552	IGSF9B	Protein turtle homolog B; Transmembrane protein which is abundantly expressed in interneurons, where it may regulate inhibitory synapse development. May mediate homophilic cell adhesion.
570	LPP	9606.ENSP00000491657	LPP	Lipoma-preferred partner; May play a structural role at sites of cell adhesion in maintaining cell shape and motility. In addition to these structural functions, it may also be implicated in signaling events and activation of gene transcription. May be involved in signal transduction from cell adhesion sites to the nucleus allowing successful integration of signals arising from soluble factors an…
571	LRRC15	9606.ENSP00000413707	LRRC15	Leucine-rich repeat-containing protein 15; Leucine rich repeat containing 15.
572	LRRC23	9606.ENSP00000390932	LRRC23	Leucine-rich repeat-containing protein 23; Leucine rich repeat containing 23.
573	LRRC42	9606.ENSP00000360421	LRRC42	Leucine-rich repeat-containing protein 42; Leucine rich repeat containing 42; Belongs to the LRRC42 family.
574	LSP1	9606.ENSP00000371194	LSP1	Lymphocyte-specific protein 1; May play a role in mediating neutrophil activation and chemotaxis.
575	LTK	9606.ENSP00000263800	LTK	Leukocyte tyrosine kinase receptor; Receptor with a tyrosine-protein kinase activity. The exact function of this protein is not known. Studies with chimeric proteins (replacing its extracellular region with that of several known growth factor receptors, such as EGFR and CSFIR) demonstrate its ability to promote growth and specifically neurite outgrowth, and cell survival. Signaling appears to inv…
576	LY6G6E	9606.ENSP00000372910	LY6G6E	Lymphocyte antigen 6 family member G6E.
577	LYN	9606.ENSP00000428924	LYN	Tyrosine-protein kinase Lyn; Non-receptor tyrosine-protein kinase that transmits signals from cell surface receptors and plays an important role in the regulation of innate and adaptive immune responses, hematopoiesis, responses to growth factors and cytokines, integrin signaling, but also responses to DNA damage and genotoxic agents. Functions primarily as negative regulator, but can also functi…
578	MAD1L1	9606.ENSP00000385334	MAD1L1	Mitotic spindle assembly checkpoint protein MAD1; Component of the spindle-assembly checkpoint that prevents the onset of anaphase until all chromosomes are properly aligned at the metaphase plate. May recruit MAD2L1 to unattached kinetochores. Has a role in the correct positioning of the septum. Required for anchoring MAD2L1 to the nuclear periphery. Binds to the TERT promoter and represses telo…
579	MAFA	9606.ENSP00000328364	MAFA	Transcription factor MafA; Transcription factor that activates insulin gene expression. Acts synergistically with NEUROD1/BETA2 and PDX1. Binds the insulin enhancer C1/RIPE3b element. Binds to consensus TRE-type MARE 5'-TGCTGACTCAGCA-3' DNA sequence.
580	MAGEE2	9606.ENSP00000362457	MAGEE2	Melanoma-associated antigen E2; MAGE family member E2.
582	MAMLD1	9606.ENSP00000414517	MAMLD1	Mastermind-like domain-containing protein 1; Transactivates the HES3 promoter independently of NOTCH proteins. HES3 is a non-canonical NOTCH target gene which lacks binding sites for RBPJ; Belongs to the mastermind family.
583	MAP2	9606.ENSP00000353508	MAP2	Microtubule-associated protein 2; The exact function of MAP2 is unknown but MAPs may stabilize the microtubules against depolymerization. They also seem to have a stiffening effect on microtubules.
584	MAP3K6	9606.ENSP00000350195	MAP3K6	Mitogen-activated protein kinase kinase kinase 6; Component of a protein kinase signal transduction cascade. Activates the JNK, but not ERK or p38 kinase pathways.
585	MAP3K7CL	9606.ENSP00000382828	MAP3K7CL	MAP3K7 C-terminal-like protein; MAP3K7 C-terminal like.
586	MAP3K8	9606.ENSP00000263056	MAP3K8	Mitogen-activated protein kinase kinase kinase 8; Required for lipopolysaccharide (LPS)-induced, TLR4-mediated activation of the MAPK/ERK pathway in macrophages, thus being critical for production of the proinflammatory cytokine TNF-alpha (TNF) during immune responses. Involved in the regulation of T-helper cell differentiation and IFNG expression in T-cells. Involved in mediating host resistance…
587	MAP4	9606.ENSP00000353375	MAP4	Microtubule-associated protein 4; Non-neuronal microtubule-associated protein. Promotes microtubule assembly.
588	MAPK1	9606.ENSP00000215832	MAPK1	Mitogen-activated protein kinase 1; Serine/threonine kinase which acts as an essential component of the MAP kinase signal transduction pathway. MAPK1/ERK2 and MAPK3/ERK1 are the 2 MAPKs which play an important role in the MAPK/ERK cascade. They participate also in a signaling cascade initiated by activated KIT and KITLG/SCF. Depending on the cellular context, the MAPK/ERK cascade mediates diverse…
589	MAPK4	9606.ENSP00000383234	MAPK4	Mitogen-activated protein kinase 4; Atypical MAPK protein. Phosphorylates microtubule-associated protein 2 (MAP2) and MAPKAPK5. The precise role of the complex formed with MAPKAPK5 is still unclear, but the complex follows a complex set of phosphorylation events: upon interaction with atypical MAPKAPK5, ERK4/MAPK4 is phosphorylated at Ser-186 and then mediates phosphorylation and activation of MA…
590	MAPK7	9606.ENSP00000311005	MAPK7	Mitogen-activated protein kinase 7; Plays a role in various cellular processes such as proliferation, differentiation and cell survival. The upstream activator of MAPK7 is the MAPK kinase MAP2K5. Upon activation, it translocates to the nucleus and phosphorylates various downstream targets including MEF2C. EGF activates MAPK7 through a Ras-independent and MAP2K5-dependent pathway. May have a role …
591	2008-03-01	9606.ENSP00000411848	MARCHF8	Membrane associated ring-CH-type finger 8.
592	MARK1	9606.ENSP00000483424	MARK1	Serine/threonine-protein kinase MARK1; Serine/threonine-protein kinase. Involved in cell polarity and microtubule dynamics regulation. Phosphorylates DCX, MAP2 and MAP4. Phosphorylates the microtubule-associated protein MAPT/TAU. Involved in cell polarity by phosphorylating the microtubule-associated proteins MAP2, MAP4 and MAPT/TAU at KXGS motifs, causing detachment from microtubules, and their …
593	MCF2L	9606.ENSP00000440374	MCF2L	Guanine nucleotide exchange factor DBS; Guanine nucleotide exchange factor that catalyzes guanine nucleotide exchange on RHOA and CDC42, and thereby contributes to the regulation of RHOA and CDC42 signaling pathways (By similarity). Seems to lack activity with RAC1. Becomes activated and highly tumorigenic by truncation of the N-terminus (By similarity). Isoform 5 activates CDC42.
594	MCF2L2	9606.ENSP00000328118	MCF2L2	Probable guanine nucleotide exchange factor MCF2L2; Probably functions as a guanine nucleotide exchange factor. Belongs to the MCF2 family.
595	MCL1	9606.ENSP00000358022	MCL1	Induced myeloid leukemia cell differentiation protein Mcl-1; Involved in the regulation of apoptosis versus cell survival, and in the maintenance of viability but not of proliferation. Mediates its effects by interactions with a number of other regulators of apoptosis. Isoform 1 inhibits apoptosis. Isoform 2 promotes apoptosis. Belongs to the Bcl-2 family.
596	MCM7	9606.ENSP00000307288	MCM7	DNA replication licensing factor MCM7; Acts as component of the MCM2-7 complex (MCM complex) which is the putative replicative helicase essential for 'once per cell cycle' DNA replication initiation and elongation in eukaryotic cells. The active ATPase sites in the MCM2-7 ring are formed through the interaction surfaces of two neighboring subunits such that a critical structure of a conserved arg…
597	MDH2	9606.ENSP00000327070	MDH2	Malate dehydrogenase, mitochondrial; Malate dehydrogenase 2.
598	MECOM	9606.ENSP00000264674	MECOM	Histone-lysine N-methyltransferase MECOM; [Isoform 1]: Functions as a transcriptional regulator binding to DNA sequences in the promoter region of target genes and regulating positively or negatively their expression. Oncogene which plays a role in development, cell proliferation and differentiation. May also play a role in apoptosis through regulation of the JNK and TGF-beta signaling. Involved …
599	MECR	9606.ENSP00000263702	MECR	Enoyl-[acyl-carrier-protein] reductase, mitochondrial; Catalyzes the NADPH-dependent reduction of trans-2-enoyl thioesters in mitochondrial fatty acid synthesis (fatty acid synthesis type II). Fatty acid chain elongation in mitochondria uses acyl carrier protein (ACP) as an acyl group carrier, but the enzyme accepts both ACP and CoA thioesters as substrates in vitro. Has a preference for short an…
600	MED15	9606.ENSP00000263205	MED15	Mediator of RNA polymerase II transcription subunit 15; Component of the Mediator complex, a coactivator involved in the regulated transcription of nearly all RNA polymerase II-dependent genes. Mediator functions as a bridge to convey information from gene- specific regulatory proteins to the basal RNA polymerase II transcription machinery. Mediator is recruited to promoters by direct interaction…
601	MESP2	9606.ENSP00000342392	MESP2	Mesoderm posterior protein 2; Transcription factor with important role in somitogenesis. Defines the rostrocaudal patterning of the somite by participating in distinct Notch pathways. Regulates also the FGF signaling pathway. Specifies the rostral half of the somites. Generates rostro-caudal polarity of somites by down-regulating in the presumptive rostral domain DLL1, a Notch ligand. Participate…
602	METRN	9606.ENSP00000455068	METRN	Meteorin; Involved in both glial cell differentiation and axonal network formation during neurogenesis. Promotes astrocyte differentiation and transforms cerebellar astrocytes into radial glia. Also induces axonal extension in small and intermediate neurons of sensory ganglia by activating nearby satellite glia (By similarity).
603	METTL1	9606.ENSP00000314441	METTL1	tRNA (guanine-N(7)-)-methyltransferase; Methyltransferase that mediates the formation of N(7)- methylguanine in a subset of RNA species, such as tRNAs, mRNAs and microRNAs (miRNAs). Catalyzes the formation of N(7)-methylguanine at position 46 (m7G46) in tRNA. Also acts as a methyltransferase for a subset of internal N(7)-methylguanine in mRNAs. Internal N(7)-methylguanine methylation of mRNAs reg…
604	MFI2	9606.ENSP00000296350	MELTF	Melanotransferrin; Involved in iron cellular uptake. Seems to be internalized and then recycled back to the cell membrane. Binds a single atom of iron per subunit. Could also bind zinc.
605	MGAM	9606.ENSP00000447378	MGAM	Maltase-glucoamylase, intestinal; May serve as an alternate pathway for starch digestion when luminal alpha-amylase activity is reduced because of immaturity or malnutrition. May play a unique role in the digestion of malted dietary oligosaccharides used in food manufacturing.
606	MGAT4C	9606.ENSP00000481096	MGAT4C	Alpha-1,3-mannosyl-glycoprotein 4-beta-N-acetylglucosaminyltransferase C; Glycosyltransferase that participates in the transfer of N- acetylglucosamine (GlcNAc) to the core mannose residues of N-linked glycans. Catalyzes the formation of the GlcNAcbeta1-4 branch on the GlcNAcbeta1-2Manalpha1-3 arm of the core structure of N-linked glycans. Essential for the production of tri- and tetra-antennary …
607	MGAT5B	9606.ENSP00000391227	MGAT5B	Alpha-1,6-mannosylglycoprotein 6-beta-N-acetylglucosaminyltransferase B; Glycosyltransferase that acts on alpha-linked mannose of N- glycans and O-mannosyl glycans. Catalyzes the transfer of N- acetylglucosamine (GlcNAc) to the beta 1-6 linkage of the mannose residue of GlcNAc-beta1,2-Man-alpha on both the alpha1,3- and alpha1,6- linked mannose arms in the core structure of N-glycan. Also acts on…
608	MGC29506	9606.ENSP00000303920	MZB1	Marginal zone B- and B1-cell-specific protein; Associates with immunoglobulin M (IgM) heavy and light chains and promotes IgM assembly and secretion. May exert its effect by acting as a molecular chaperone or as an oxidoreductase as it displays a low level of oxidoreductase activity (By similarity). Isoform 2 may be involved in regulation of apoptosis. Helps to diversify peripheral B- cell functi…
609	MGLL	9606.ENSP00000265052	MGLL	Monoglyceride lipase; Converts monoacylglycerides to free fatty acids and glycerol. Hydrolyzes the endocannabinoid 2- arachidonoylglycerol, and thereby contributes to the regulation of endocannabinoid signaling, nociperception and perception of pain. Regulates the levels of fatty acids that serve as signaling molecules and promote cancer cell migration, invasion and tumor growth. Belongs to the A…
610	MGME1	9606.ENSP00000366939	MGME1	Mitochondrial genome maintenance exonuclease 1; Metal-dependent single-stranded DNA (ssDNA) exonuclease involved in mitochondrial genome maintenance. Has preference for 5'-3' exonuclease activity but is also capable of endoduclease activity on linear substrates. Necessary for maintenance of proper 7S DNA levels. Probably involved in mitochondrial DNA (mtDNA) repair, possibly via the processing of…
611	MGRN1	9606.ENSP00000262370	MGRN1	E3 ubiquitin-protein ligase MGRN1; E3 ubiquitin-protein ligase. Mediates monoubiquitination at multiple sites of TSG101 in the presence of UBE2D1, but not of UBE2G1, nor UBE2H. Plays a role in the regulation of endosome-to-lysosome trafficking. Impairs MC1R- and MC4R-signaling by competing with GNAS- binding to MCRs and inhibiting agonist-induced cAMP production. Does not inhibit ADRB2-signaling.…
612	MICB	9606.ENSP00000252229	MICB	MHC class I polypeptide-related sequence B; Seems to have no role in antigen presentation. Acts as a stress-induced self-antigen that is recognized by gamma delta T cells. Ligand for the KLRK1/NKG2D receptor. Binding to KLRK1 leads to cell lysis; Belongs to the MHC class I family. MIC subfamily.
616	MKLN1	9606.ENSP00000323527	MKLN1	Muskelin; Component of the CTLH E3 ubiquitin-protein ligase complex that selectively accepts ubiquitin from UBE2H and mediates ubiquitination and subsequent proteasomal degradation of the transcription factor HBP1. Required for internalization of the GABA receptor GABRA1 from the cell membrane via endosomes and subsequent GABRA1 degradation (By similarity). Acts as a mediator of cell spreading an…
617	MKX	9606.ENSP00000364946	MKX	Homeobox protein Mohawk; May act as a morphogenetic regulator of cell adhesion. Belongs to the TALE/IRO homeobox family.
618	MLANA	9606.ENSP00000370886	MLANA	Melanoma antigen recognized by T-cells 1; Involved in melanosome biogenesis by ensuring the stability of GPR143. Plays a vital role in the expression, stability, trafficking, and processing of melanocyte protein PMEL, which is critical to the formation of stage II melanosomes.
619	MLXIP	9606.ENSP00000312834	MLXIP	MLX-interacting protein; Binds DNA as a heterodimer with MLX and activates transcription. Binds to the canonical E box sequence 5'-CACGTG-3'. Plays a role in transcriptional activation of glycolytic target genes. Involved in glucose-responsive gene regulation.
620	MMS22L	9606.ENSP00000275053	MMS22L	Protein MMS22-like; Component of the MMS22L-TONSL complex, a complex that stimulates the recombination-dependent repair of stalled or collapsed replication forks. The MMS22L-TONSL complex is required to maintain genome integrity during DNA replication by promoting homologous recombination-mediated repair of replication fork-associated double- strand breaks. It may act by mediating the assembly of…
621	MPC1L	9606.ENSP00000489748	MPC1L	Mitochondrial pyruvate carrier 1 like.
622	MPRIP	9606.ENSP00000379156	MPRIP	Myosin phosphatase Rho-interacting protein; Targets myosin phosphatase to the actin cytoskeleton. Required for the regulation of the actin cytoskeleton by RhoA and ROCK1. Depletion leads to an increased number of stress fibers in smooth muscle cells through stabilization of actin fibers by phosphorylated myosin. Overexpression of MRIP as well as its F-actin- binding region leads to disassembly of…
623	MRGPRF	9606.ENSP00000403660	MRGPRF	Mas-related G-protein coupled receptor member F; Orphan receptor. May bind to a neuropeptide and may regulate nociceptor function and/or development, including the sensation or modulation of pain (By similarity); Belongs to the G-protein coupled receptor 1 family. Mas subfamily.
624	MRGPRG	9606.ENSP00000330612	MRGPRG	Mas-related G-protein coupled receptor member G; Orphan receptor. May regulate nociceptor function and/or development, including the sensation or modulation of pain (By similarity); Belongs to the G-protein coupled receptor 1 family. Mas subfamily.
625	MRTO4	9606.ENSP00000364320	MRTO4	mRNA turnover protein 4 homolog; Component of the ribosome assembly machinery. Nuclear paralog of the ribosomal protein P0, it binds pre-60S subunits at an early stage of assembly in the nucleolus, and is replaced by P0 in cytoplasmic pre-60S subunits and mature 80S ribosomes.
626	MSI2	9606.ENSP00000284073	MSI2	RNA-binding protein Musashi homolog 2; RNA binding protein that regulates the expression of target mRNAs at the translation level. May play a role in the proliferation and maintenance of stem cells in the central nervous system (By similarity); Belongs to the Musashi family.
627	MSLN	9606.ENSP00000372313	MSLN	Megakaryocyte-potentiating factor; Membrane-anchored forms may play a role in cellular adhesion; Belongs to the mesothelin family.
628	MSN	9606.ENSP00000353408	MSN	Moesin; Ezrin-radixin-moesin (ERM) family protein that connects the actin cytoskeleton to the plasma membrane and thereby regulates the structure and function of specific domains of the cell cortex. Tethers actin filaments by oscillating between a resting and an activated state providing transient interactions between moesin and the actin cytoskeleton. Once phosphorylated on its C-terminal threon…
629	MT1G	9606.ENSP00000369139	MT1G	Metallothionein-1G; Metallothioneins have a high content of cysteine residues that bind various heavy metals; these proteins are transcriptionally regulated by both heavy metals and glucocorticoids.
630	MT3	9606.ENSP00000200691	MT3	Metallothionein-3; Binds heavy metals. Contains three zinc and three copper atoms per polypeptide chain and only a negligible amount of cadmium. Inhibits survival and neurite formation of cortical neurons in vitro.
631	MTA1	9606.ENSP00000333633	MTA1	Metastasis-associated protein MTA1; Transcriptional coregulator which can act as both a transcriptional corepressor and coactivator. As a part of the histone- deacetylase multiprotein complex (NuRD), regulates transcription of its targets by modifying the acetylation status of the target chromatin and cofactor accessibility to the target DNA. In conjunction with other components of NuRD, acts as …
632	MTMR7	9606.ENSP00000180173	MTMR7	Myotubularin-related protein 7; Phosphatase that specifically dephosphorylates phosphatidylinositol 3-phosphate (PtdIns(3)P) and inositol 1,3- bisphosphate (Ins(1,3)P2).
633	MTR	9606.ENSP00000355536	MTR	Methionine synthase; Catalyzes the transfer of a methyl group from methyl- cobalamin to homocysteine, yielding enzyme-bound cob(I)alamin and methionine. Subsequently, remethylates the cofactor using methyltetrahydrofolate (By similarity); Belongs to the vitamin-B12 dependent methionine synthase family.
634	MTURN	9606.ENSP00000324204	MTURN	Maturin; Promotes megakaryocyte differentiation by enhancing ERK and JNK signaling as well as up-regulating RUNX1 and FLI1 expression. Represses NF-kappa-B transcriptional activity by inhibiting phosphorylation of RELA at 'Ser-536'. May be involved in early neuronal development (By similarity). Belongs to the MTURN family.
635	MTX2	9606.ENSP00000249442	MTX2	Metaxin-2; Involved in transport of proteins into the mitochondrion.
636	MUC21	9606.ENSP00000365473	MUC21	Mucin-21; Mucin 21, cell surface associated.
637	MUM1	9606.ENSP00000370343	IRF4	Interferon regulatory factor 4; Transcriptional activator. Binds to the interferon-stimulated response element (ISRE) of the MHC class I promoter. Binds the immunoglobulin lambda light chain enhancer, together with PU.1. Probably plays a role in ISRE-targeted signal transduction mechanisms specific to lymphoid cells. Involved in CD8(+) dendritic cell differentiation by forming a complex with the …
638	MVK	9606.ENSP00000228510	MVK	Mevalonate kinase; Catalyzes the phosphorylation of mevalonate to mevalonate 5- phosphate, a key step in isoprenoid and cholesterol biosynthesis ; Belongs to the GHMP kinase family. Mevalonate kinase subfamily.
639	MXRA8	9606.ENSP00000399229	MXRA8	Matrix remodeling-associated protein 8; Transmembrane protein which can modulate activity of various signaling pathways, probably via binding to integrin ITGAV:ITGB3. Mediates heterophilic cell-cell interactions in vitro (By similarity). Inhibits osteoclastogenesis downstream of TNFSF11/RANKL and CSF1, where it may function by attenuating signaling via integrin ITGB3 and MAP kinase p38 (By simila…
640	MYBL2	9606.ENSP00000217026	MYBL2	Myb-related protein B; Transcription factor involved in the regulation of cell survival, proliferation, and differentiation. Transactivates the expression of the CLU gene.
641	MYEOV2	9606.ENSP00000304147	COPS9	COP9 signalosome complex subunit 9; [Isoform 1]: Component of the COP9 signalosome complex (CSN), a complex involved in various cellular and developmental processes. The CSN complex is an essential regulator of the ubiquitin (Ubl) conjugation pathway by mediating the deneddylation of the cullin subunits of SCF-type E3 ligase complexes, leading to decrease the Ubl ligase activity of SCF-type compl…
642	MYO10	9606.ENSP00000421280	MYO10	Unconventional myosin-X; Myosins are actin-based motor molecules with ATPase activity. Unconventional myosins serve in intracellular movements. MYO10 binds to actin filaments and actin bundles and functions as plus end-directed motor. The tail domain binds to membranous compartments containing phosphatidylinositol 3,4,5-trisphosphate or integrins, and mediates cargo transport along actin filament…
643	MYO1D	9606.ENSP00000324527	MYO1D	Unconventional myosin-Id; Unconventional myosin that functions as actin-based motor protein with ATPase activity (By similarity). Plays a role in endosomal protein trafficking, and especially in the transfer of cargo proteins from early to recycling endosomes (By similarity). Required for normal planar cell polarity in ciliated tracheal cells, for normal rotational polarity of cilia, and for coor…
644	MYO5B	9606.ENSP00000285039	MYO5B	Unconventional myosin-Vb; May be involved in vesicular trafficking via its association with the CART complex. The CART complex is necessary for efficient transferrin receptor recycling but not for EGFR degradation. Required in a complex with RAB11A and RAB11FIP2 for the transport of NPC1L1 to the plasma membrane. Together with RAB11A participates in CFTR trafficking to the plasma membrane and TF …
645	MYO5C	9606.ENSP00000261839	MYO5C	Unconventional myosin-Vc; May be involved in transferrin trafficking. Likely to power actin-based membrane trafficking in many physiologically crucial tissues.
646	NACC2	9606.ENSP00000277554	NACC2	Nucleus accumbens-associated protein 2; Functions as a transcriptional repressor through its association with the NuRD complex. Recruits the NuRD complex to the promoter of MDM2, leading to the repression of MDM2 transcription and subsequent stability of p53/TP53.
647	NAGA	9606.ENSP00000379680	NAGA	Alpha-N-acetylgalactosaminidase; Removes terminal alpha-N-acetylgalactosamine residues from glycolipids and glycopeptides. Required for the breakdown of glycolipids.
648	NAGLU	9606.ENSP00000225927	NAGLU	Alpha-N-acetylglucosaminidase 77 kDa form; Involved in the degradation of heparan sulfate.
649	NANP	9606.ENSP00000302441	NANP	N-acylneuraminate-9-phosphatase; N-acetylneuraminic acid phosphatase.
650	NARS	9606.ENSP00000256854	NARS1	Asparagine--tRNA ligase, cytoplasmic; Catalyzes the attachment of asparagine to tRNA(Asn) in a two- step reaction: asparagine is first activated by ATP to form Asn-AMP and then transferred to the acceptor end of tRNA(Asn). In addition to its essential role in protein synthesis, acts as a signaling molecule that induced migration of CCR3-expressing cells.
651	NAV2	9606.ENSP00000379396	NAV2	Neuron navigator 2; Possesses 3' to 5' helicase activity and exonuclease activity. Involved in neuronal development, specifically in the development of different sensory organs; Belongs to the Nav/unc-53 family.
652	NCALD	9606.ENSP00000379256	NCALD	Neurocalcin-delta; May be involved in the calcium-dependent regulation of rhodopsin phosphorylation. Binds three calcium ions; Belongs to the recoverin family.
653	NCCRP1	9606.ENSP00000342137	NCCRP1	F-box only protein 50; Promotes cell proliferation.
654	NCOA6	9606.ENSP00000363929	NCOA6	Nuclear receptor coactivator 6; Nuclear receptor coactivator that directly binds nuclear receptors and stimulates the transcriptional activities in a hormone- dependent fashion. Coactivates expression in an agonist- and AF2- dependent manner. Involved in the coactivation of different nuclear receptors, such as for steroids (GR and ERs), retinoids (RARs and RXRs), thyroid hormone (TRs), vitamin D3…
655	NEK3	9606.ENSP00000484443	NEK3	Serine/threonine-protein kinase Nek3; Protein kinase which influences neuronal morphogenesis and polarity through effects on microtubules. Regulates microtubule acetylation in neurons. Contributes to prolactin-mediated phosphorylation of PXN and VAV2. Implicated in prolactin-mediated cytoskeletal reorganization and motility of breast cancer cells through mechanisms involving RAC1 activation and p…
656	NEUROD1	9606.ENSP00000295108	NEUROD1	Neurogenic differentiation factor 1; Acts as a transcriptional activator: mediates transcriptional activation by binding to E box-containing promoter consensus core sequences 5'-CANNTG-3'. Associates with the p300/CBP transcription coactivator complex to stimulate transcription of the secretin gene as well as the gene encoding the cyclin-dependent kinase inhibitor CDKN1A. Contributes to the regul…
657	NFASC	9606.ENSP00000344786	NFASC	Neurofascin; Cell adhesion, ankyrin-binding protein which may be involved in neurite extension, axonal guidance, synaptogenesis, myelination and neuron-glial cell interactions.
658	NFATC1	9606.ENSP00000389377	NFATC1	Nuclear factor of activated T-cells, cytoplasmic 1; Plays a role in the inducible expression of cytokine genes in T-cells, especially in the induction of the IL-2 or IL-4 gene transcription. Also controls gene expression in embryonic cardiac cells. Could regulate not only the activation and proliferation but also the differentiation and programmed death of T-lymphocytes as well as lymphoid and no…
659	NFIC	9606.ENSP00000396843	NFIC	Nuclear factor 1 C-type; Recognizes and binds the palindromic sequence 5'- TTGGCNNNNNGCCAA-3' present in viral and cellular promoters and in the origin of replication of adenovirus type 2. These proteins are individually capable of activating transcription and replication.
660	NGB	9606.ENSP00000298352	NGB	Neuroglobin; Involved in oxygen transport in the brain. Hexacoordinate globin, displaying competitive binding of oxygen or the distal His residue to the iron atom. Not capable of penetrating cell membranes. The deoxygenated form exhibits nitrite reductase activity inhibiting cellular respiration via NO-binding to cytochrome c oxidase. Involved in neuroprotection during oxidative stress. May exert…
661	NHLRC1	9606.ENSP00000345464	NHLRC1	E3 ubiquitin-protein ligase NHLRC1; E3 ubiquitin-protein ligase. Together with the phosphatase EPM2A/laforin, appears to be involved in the clearance of toxic polyglucosan and protein aggregates via multiple pathways. In complex with EPM2A/laforin and HSP70, suppresses the cellular toxicity of misfolded proteins by promoting their degradation through the ubiquitin-proteasome system (UPS). Ubiquit…
662	NHS	9606.ENSP00000369400	NHS	Nance-Horan syndrome protein; May function in cell morphology by maintaining the integrity of the circumferential actin ring and controlling lamellipod formation. Involved in the regulation eye, tooth, brain and craniofacial development; Belongs to the NHS family.
663	NKAIN3	9606.ENSP00000429073	NKAIN3	Sodium/potassium-transporting ATPase subunit beta-1-interacting protein 3; Sodium/potassium transporting ATPase interacting 3; Belongs to the NKAIN family.
664	NKX6-2	9606.ENSP00000357581	NKX6-2	Homeobox protein Nkx-6.2; Transcription factor with repressor activity involved in the regulation of axon-glial interactions at myelin paranodes in oligodendrocytes. Binds to the consensus DNA sequence 5'-(A/T)TTAATGA- 3'. In oligodendrocytes, binds to MBP and PLP1 promoter regions.
665	NLRC3	9606.ENSP00000352039	NLRC3	NLR family CARD domain-containing protein 3; Negative regulator of the innate immune response. Attenuates signaling pathways activated by Toll-like receptors (TLRs) and the DNA sensor STING/TMEM173 in response to pathogen-associated molecular patterns, such as intracellular poly(dA:dT), but not poly(I:C), or in response to DNA virus infection, including that of Herpes simplex virus 1 (HSV1) (By s…
666	NLRC5	9606.ENSP00000262510	NLRC5	Protein NLRC5; Probable regulator of the NF-kappa-B and type I interferon signaling pathways. May also regulate the type II interferon signaling pathway. Plays a role in homeostatic control of innate immunity and in antiviral defense mechanisms; Belongs to the NLRP family.
667	NLRP1	9606.ENSP00000460475	NLRP1	NACHT, LRR and PYD domains-containing protein 1; As the sensor component of the NLRP1 inflammasome, plays a crucial role in innate immunity and inflammation. In response to pathogens and other damage-associated signals, initiates the formation of the inflammasome polymeric complex, made of NLRP1, CASP1, and possibly PYCARD. Recruitment of proCASP1 to the inflammasome promotes its activation and C…
668	NLRP14	9606.ENSP00000299481	NLRP14	NACHT, LRR and PYD domains-containing protein 14; May be involved in inflammation and spermatogenesis.
669	NLRP7	9606.ENSP00000467123	NLRP7	NACHT, LRR and PYD domains-containing protein 7; Inhibits CASP1/caspase-1-dependent IL1B secretion. Belongs to the NLRP family.
670	NOL6	9606.ENSP00000297990	NOL6	Nucleolar protein 6; Belongs to the NRAP family.
671	NOXO1	9606.ENSP00000380450	NOXO1	NADPH oxidase organizer 1; Constitutively potentiates the superoxide-generating activity of NOX1 and NOX3 and is required for the biogenesis of otoconia/otolith, which are crystalline structures of the inner ear involved in the perception of gravity. Isoform 3 is more potent than isoform 1 in activating NOX3. Together with NOXA1, may also substitute to NCF1/p47phox and NCF2/p67phox in supporting …
672	NPAS2	9606.ENSP00000338283	NPAS2	Neuronal PAS domain-containing protein 2; Transcriptional activator which forms a core component of the circadian clock. The circadian clock, an internal time-keeping system, regulates various physiological processes through the generation of approximately 24 hour circadian rhythms in gene expression, which are translated into rhythms in metabolism and behavior. It is derived from the Latin roots…
673	NPHS1	9606.ENSP00000368190	NPHS1	Nephrin; Seems to play a role in the development or function of the kidney glomerular filtration barrier. Regulates glomerular vascular permeability. May anchor the podocyte slit diaphragm to the actin cytoskeleton. Plays a role in skeletal muscle formation through regulation of myoblast fusion (By similarity).
674	NPR1	9606.ENSP00000357669	NPR1	Atrial natriuretic peptide receptor 1; Receptor for the atrial natriuretic peptide NPPA/ANP and the brain natriuretic peptide NPPB/BNP which are potent vasoactive hormones playing a key role in cardiovascular homeostasis. Has guanylate cyclase activity upon binding of the ligand.
675	NR1H3	9606.ENSP00000477707	NR1H3	Oxysterols receptor LXR-alpha; Nuclear receptor that exhibits a ligand-dependent transcriptional activation activity. Interaction with retinoic acid receptor (RXR) shifts RXR from its role as a silent DNA-binding partner to an active ligand-binding subunit in mediating retinoid responses through target genes defined by LXRES (By similarity). LXRES are DR4-type response elements characterized by d…
676	NRG2	9606.ENSP00000354910	NRG2	Pro-neuregulin-2, membrane-bound isoform; Direct ligand for ERBB3 and ERBB4 tyrosine kinase receptors. Concomitantly recruits ERBB1 and ERBB2 coreceptors, resulting in ligand-stimulated tyrosine phosphorylation and activation of the ERBB receptors. May also promote the heterodimerization with the EGF receptor.
677	NRG3	9606.ENSP00000361214	NRG3	Pro-neuregulin-3, membrane-bound isoform; Direct ligand for the ERBB4 tyrosine kinase receptor. Binding results in ligand-stimulated tyrosine phosphorylation and activation of the receptor. Does not bind to the EGF receptor, ERBB2 or ERBB3 receptors. May be a survival factor for oligodendrocytes. Belongs to the neuregulin family.
678	NRM	9606.ENSP00000259953	NRM	Nurim.
679	NRSN1	9606.ENSP00000367739	NRSN1	Neurensin-1; May play an important role in neural organelle transport, and in transduction of nerve signals or in nerve growth. May play a role in neurite extension. May play a role in memory consolidation (By similarity); Belongs to the VMP family.
680	NRXN2	9606.ENSP00000265459	NRXN2	Neurexin-2; Neuronal cell surface protein that may be involved in cell recognition and cell adhesion. May mediate intracellular signaling.
681	NSDHL	9606.ENSP00000359297	NSDHL	Sterol-4-alpha-carboxylate 3-dehydrogenase, decarboxylating; Involved in the sequential removal of two C-4 methyl groups in post-squalene cholesterol biosynthesis. Belongs to the 3-beta-HSD family.
682	NSMCE2	9606.ENSP00000287437	NSMCE2	E3 SUMO-protein ligase NSE2; E3 SUMO-protein ligase component of the SMC5-SMC6 complex, a complex involved in DNA double-strand break repair by homologous recombination. Is not be required for the stability of the complex. The complex may promote sister chromatid homologous recombination by recruiting the SMC1-SMC3 cohesin complex to double-strand breaks. The complex is required for telomere main…
683	NT5DC3	9606.ENSP00000376615	NT5DC3	5'-nucleotidase domain containing 3.
684	NTM	9606.ENSP00000396722	NTM	Neurotrimin; Neural cell adhesion molecule; Belongs to the immunoglobulin superfamily. IgLON family.
685	NTN1	9606.ENSP00000173229	NTN1	Netrin-1; Netrins control guidance of CNS commissural axons and peripheral motor axons. Its association with either DCC or some UNC5 receptors will lead to axon attraction or repulsion, respectively. Binding to UNC5C might cause dissociation of UNC5C from polymerized TUBB3 in microtubules and thereby lead to increased microtubule dynamics and axon repulsion. Involved in dorsal root ganglion axon …
686	NUDCD3	9606.ENSP00000347626	NUDCD3	NudC domain containing 3.
687	NUDT12	9606.ENSP00000230792	NUDT12	Peroxisomal NADH pyrophosphatase NUDT12; Hydrolyzes NAD(P)H to NMNH and AMP (2',5'-ADP), and diadenosine diphosphate to AMP. Has also activity towards NAD(P)(+), ADP-ribose and diadenosine triphosphate. May act to regulate the concentration of peroxisomal nicotinamide nucleotide cofactors required for oxidative metabolism in this organelle. Belongs to the Nudix hydrolase family. NudC subfamily.
688	NUDT21	9606.ENSP00000300291	NUDT21	Cleavage and polyadenylation specificity factor subunit 5; Component of the cleavage factor Im (CFIm) complex that functions as an activator of the pre-mRNA 3'-end cleavage and polyadenylation processing required for the maturation of pre-mRNA into functional mRNAs. CFIm contributes to the recruitment of multiprotein complexes on specific sequences on the pre-mRNA 3'-end, so called cleavage and p…
689	NUDT7	9606.ENSP00000268533	NUDT7	Peroxisomal coenzyme A diphosphatase NUDT7; Coenzyme A diphosphatase which mediates the cleavage of CoA, CoA esters and oxidized CoA with similar efficiencies, yielding 3',5'- ADP and the corresponding 4'-phosphopantetheine derivative as products. CoA into 3',5'-ADP and 4'-phosphopantetheine. Has no activity toward NDP-sugars, CDP-alcohols, (deoxy)nucleoside 5'-triphosphates, nucleoside 5'-di or …
690	NUMBL	9606.ENSP00000252891	NUMBL	Numb-like protein; Plays a role in the process of neurogenesis. Required throughout embryonic neurogenesis to maintain neural progenitor cells, also called radial glial cells (RGCs), by allowing their daughter cells to choose progenitor over neuronal cell fate. Not required for the proliferation of neural progenitor cells before the onset of embryonic neurogenesis. Also required postnatally in th…
691	NUP155	9606.ENSP00000231498	NUP155	Nuclear pore complex protein Nup155; Essential component of nuclear pore complex. Could be essessential for embryogenesis. Nucleoporins may be involved both in binding and translocating proteins during nucleocytoplasmic transport.
692	NUPR1	9606.ENSP00000379003	NUPR1	Nuclear protein 1; Transcription regulator that converts stress signals into a program of gene expression that empowers cells with resistance to the stress induced by a change in their microenvironment. Thereby participates in regulation of many process namely cell-cycle, apoptosis, autophagy and DNA repair responses. Controls cell cycle progression and protects cells from genotoxic stress induce…
693	NWD1	9606.ENSP00000501265	NWD1	NACHT domain- and WD repeat-containing protein 1; May play a role in the control of androgen receptor (AR) protein steady-state levels.
694	NXN	9606.ENSP00000337443	NXN	Nucleoredoxin; Functions as a redox-dependent negative regulator of the Wnt signaling pathway, possibly by preventing ubiquitination of DVL3 by the BCR(KLHL12) complex. May also function as a transcriptional regulator act as a regulator of protein phosphatase 2A (PP2A) (By similarity). Belongs to the nucleoredoxin family.
695	OBFC2B	9606.ENSP00000369545	NABP2	SOSS complex subunit B1; Component of the SOSS complex, a multiprotein complex that functions downstream of the MRN complex to promote DNA repair and G2/M checkpoint. In the SOSS complex, acts as a sensor of single-stranded DNA that binds to single-stranded DNA, in particular to polypyrimidines. The SOSS complex associates with DNA lesions and influences diverse endpoints in the cellular DNA dama…
696	OLFM1	9606.ENSP00000360858	OLFM1	Noelin; Contributes to the regulation of axonal growth in the embryonic and adult central nervous system by inhibiting interactions between RTN4R and LINGO1. Inhibits RTN4R-mediated axon growth cone collapse (By similarity). May play an important role in regulating the production of neural crest cells by the neural tube (By similarity). May be required for normal responses to olfactory stimuli (B…
697	OLFM3	9606.ENSP00000345192	OLFM3	Noelin-3; Olfactomedin 3.
698	OPA3	9606.ENSP00000319817	OPA3	Outer mitochondrial membrane lipid metabolism regulator OPA3.
699	OPCML	9606.ENSP00000330862	OPCML	Opioid-binding protein/cell adhesion molecule; Binds opioids in the presence of acidic lipids; probably involved in cell contact; Belongs to the immunoglobulin superfamily. IgLON family.
700	OPN4	9606.ENSP00000361141	OPN4	Melanopsin; Photoreceptor required for regulation of circadian rhythm. Contributes to pupillar reflex and other non-image forming responses to light. May be able to isomerize covalently bound all-trans retinal back to 11-cis retinal (By similarity); Belongs to the G-protein coupled receptor 1 family. Opsin subfamily.
701	OR1F1	9606.ENSP00000305424	OR1F1	Olfactory receptor 1F1; Odorant receptor; Belongs to the G-protein coupled receptor 1 family.
702	OR1N2	9606.ENSP00000483293	OR1N2	Olfactory receptor 1N2; Odorant receptor; Belongs to the G-protein coupled receptor 1 family.
703	OR4S2	9606.ENSP00000493389	OR4S2	Olfactory receptor 4S2; Odorant receptor; Belongs to the G-protein coupled receptor 1 family.
704	OSBPL3	9606.ENSP00000315410	OSBPL3	Oxysterol-binding protein-related protein 3; Phosphoinositide-binding protein which associates with both cell and endoplasmic reticulum (ER) membranes. Can bind to the ER membrane protein VAPA and recruit VAPA to plasma membrane sites, thus linking these intracellular compartments. The ORP3-VAPA complex stimulates RRAS signaling which in turn attenuates integrin beta-1 (ITGB1) activation at the c…
705	OTUD7A	9606.ENSP00000305926	OTUD7A	OTU domain-containing protein 7A; Has deubiquitinating activity towards 'Lys-11'-linked polyubiquitin chains; Belongs to the peptidase C64 family.
707	P2RY11	9606.ENSP00000323872	P2RY11	P2Y purinoceptor 11; Receptor for ATP and ADP coupled to G-proteins that activate both phosphatidylinositol-calcium and adenylyl cyclase second messenger systems. Not activated by UTP or UDP.
708	P4HA3	9606.ENSP00000401749	P4HA3	Prolyl 4-hydroxylase subunit alpha-3; Catalyzes the post-translational formation of 4- hydroxyproline in -Xaa-Pro-Gly- sequences in collagens and other proteins; Belongs to the P4HA family.
709	PABPC4	9606.ENSP00000361949	PABPC4	Polyadenylate-binding protein 4; Binds the poly(A) tail of mRNA. May be involved in cytoplasmic regulatory processes of mRNA metabolism. Can probably bind to cytoplasmic RNA sequences other than poly(A) in vivo (By similarity).
710	PACRG	9606.ENSP00000337946	PACRG	Parkin coregulated gene protein; Suppresses cell death induced by accumulation of unfolded Pael receptor (Pael-R, a substrate of Parkin). Facilitates the formation of inclusions consisting of Pael-R, molecular chaperones, protein degradation molecules and itself when proteasome is inhibited. May play an important role in the formation of Lewy bodies and protection of dopaminergic neurons against …
711	PACSIN2	9606.ENSP00000263246	PACSIN2	Protein kinase C and casein kinase substrate in neurons protein 2; Regulates the morphogenesis and endocytosis of caveolae (By similarity). Lipid-binding protein that is able to promote the tubulation of the phosphatidic acid-containing membranes it preferentially binds. Plays a role in intracellular vesicle-mediated transport. Involved in the endocytosis of cell-surface receptors like the EGF re…
712	PAICS	9606.ENSP00000382595	PAICS	Phosphoribosylaminoimidazole carboxylase and phosphoribosylaminoimidazolesuccinocarboxamide synthase; In the C-terminal section; belongs to the AIR carboxylase family. Class II subfamily.
713	PANX2	9606.ENSP00000379183	PANX2	Pannexin-2; Structural component of the gap junctions and the hemichannels; Belongs to the pannexin family.
714	PAOX	9606.ENSP00000278060	PAOX	Peroxisomal N(1)-acetyl-spermine/spermidine oxidase; Flavoenzyme which catalyzes the oxidation of N(1)- acetylspermine to spermidine and is thus involved in the polyamine back-conversion. Can also oxidize N(1)- acetylspermidine to putrescine. Substrate specificity: N(1)- acetylspermine = N(1)-acetylspermidine > N(1),N(12)-diacylspermine >> spermine. Does not oxidize spermidine. Plays an important…
715	PAQR6	9606.ENSP00000338330	PAQR6	Membrane progestin receptor delta; Plasma membrane progesterone (P4) receptor coupled to G proteins. Seems to act through a G(s) mediated pathway. Involved in neurosteroid inhibition of apoptosis. May be involved in regulating rapid P4 signaling in the nervous system. Also binds dehydroepiandrosterone (DHEA), pregnanolone, pregnenolone and allopregnanolone. Belongs to the ADIPOR family.
716	PAR1	9606.ENSP00000321326	F2R	Proteinase-activated receptor 1; High affinity receptor for activated thrombin coupled to G proteins that stimulate phosphoinositide hydrolysis. May play a role in platelets activation and in vascular development.
717	PARD3	9606.ENSP00000363921	PARD3	Partitioning defective 3 homolog; Adapter protein involved in asymmetrical cell division and cell polarization processes. Seems to play a central role in the formation of epithelial tight junctions. Targets the phosphatase PTEN to cell junctions (By similarity). Involved in Schwann cell peripheral myelination (By similarity). Association with PARD6B may prevent the interaction of PARD3 with F11R/…
718	PARP9	9606.ENSP00000353512	PARP9	Protein mono-ADP-ribosyltransferase PARP9; ADP-ribosyltransferase which, in association with E3 ligase DTX3L, plays a role in DNA damage repair and in immune responses including interferon-mediated antiviral defenses. Within the complex, enhances DTX3L E3 ligase activity which is further enhanced by PARP9 binding to poly(ADP-ribose). In association with DTX3L and in presence of E1 and E2 enzymes,…
719	PAX5	9606.ENSP00000350844	PAX5	Paired box protein Pax-5; May play an important role in B-cell differentiation as well as neural development and spermatogenesis. Involved in the regulation of the CD19 gene, a B-lymphoid-specific target gene.
720	PAX7	9606.ENSP00000364524	PAX7	Paired box protein Pax-7; Transcription factor playing a role in myogenesis through regulation of muscle precursor cells proliferation.
721	PAX8	9606.ENSP00000263334	PAX8	Paired box protein Pax-8; Transcription factor for the thyroid-specific expression of the genes exclusively expressed in the thyroid cell type, maintaining the functional differentiation of such cells.
722	PBLD	9606.ENSP00000351619	PBLD	Phenazine biosynthesis like protein domain containing.
723	PCBP3	9606.ENSP00000383168	PCBP3	Poly(rC)-binding protein 3; Single-stranded nucleic acid binding protein that binds preferentially to oligo dC.
724	PCDH19	9606.ENSP00000362125	PCDH19	Protocadherin-19; Potential calcium-dependent cell-adhesion protein.
725	PCDHA7	9606.ENSP00000436426	PCDHA7	Protocadherin alpha-7; Calcium-dependent cell-adhesion protein involved in cells self-recognition and non-self discrimination. Thereby, it is involved in the establishment and maintenance of specific neuronal connections in the brain.
726	PCDHB7	9606.ENSP00000231137	PCDHB7	Protocadherin beta-7; Potential calcium-dependent cell-adhesion protein. May be involved in the establishment and maintenance of specific neuronal connections in the brain.
727	PCNT	9606.ENSP00000352572	PCNT	Pericentrin; Integral component of the filamentous matrix of the centrosome involved in the initial establishment of organized microtubule arrays in both mitosis and meiosis. Plays a role, together with DISC1, in the microtubule network formation. Is an integral component of the pericentriolar material (PCM). May play an important role in preventing premature centrosome splitting during interphas…
728	PCNXL2	9606.ENSP00000258229	PCNX2	Pecanex-like protein 2; May play a role in tumorigenesis of colorectal carcinomas with high microsatellite instability (MSI-H). Belongs to the pecanex family.
729	PCTP	9606.ENSP00000460437	PCTP	Phosphatidylcholine transfer protein; Catalyzes the transfer of phosphatidylcholine between membranes. Binds a single lipid molecule.
730	PDCD1	9606.ENSP00000335062	PDCD1	Programmed cell death protein 1; Inhibitory receptor on antigen activated T-cells that plays a critical role in induction and maintenance of immune tolerance to self. Delivers inhibitory signals upon binding to ligands CD274/PDCD1L1 and CD273/PDCD1LG2. Following T-cell receptor (TCR) engagement, PDCD1 associates with CD3-TCR in the immunological synapse and directly inhibits T-cell activation (By…
731	PDE1B	9606.ENSP00000243052	PDE1B	Calcium/calmodulin-dependent 3',5'-cyclic nucleotide phosphodiesterase 1B; Cyclic nucleotide phosphodiesterase with a dual-specificity for the second messengers cAMP and cGMP, which are key regulators of many important physiological processes. Has a preference for cGMP as a substrate.
732	PDE2A	9606.ENSP00000334910	PDE2A	cGMP-dependent 3',5'-cyclic phosphodiesterase; Cyclic nucleotide phosphodiesterase with a dual-specificity for the second messengers cAMP and cGMP, which are key regulators of many important physiological processes. Plays an important role in growth and invasion of malignant melanoma cells (e.g. pseudomyxoma peritonei (PMP) cell line).
733	PDE4D	9606.ENSP00000345502	PDE4D	cAMP-specific 3',5'-cyclic phosphodiesterase 4D; Hydrolyzes the second messenger cAMP, which is a key regulator of many important physiological processes.
734	PDGFA	9606.ENSP00000346508	PDGFA	Platelet-derived growth factor subunit A; Growth factor that plays an essential role in the regulation of embryonic development, cell proliferation, cell migration, survival and chemotaxis. Potent mitogen for cells of mesenchymal origin. Required for normal lung alveolar septum formation during embryogenesis, normal development of the gastrointestinal tract, normal development of Leydig cells and…
735	PDIA5	9606.ENSP00000323313	PDIA5	Protein disulfide-isomerase A5; Protein disulfide isomerase family A member 5.
736	PDIK1L	9606.ENSP00000363389	PDIK1L	Serine/threonine-protein kinase PDIK1L; PDLIM1 interacting kinase 1 like.
737	PDK4	9606.ENSP00000005178	PDK4	[Pyruvate dehydrogenase (acetyl-transferring)] kinase isozyme 4, mitochondrial; Kinase that plays a key role in regulation of glucose and fatty acid metabolism and homeostasis via phosphorylation of the pyruvate dehydrogenase subunits PDHA1 and PDHA2. This inhibits pyruvate dehydrogenase activity, and thereby regulates metabolite flux through the tricarboxylic acid cycle, down-regulates aerobic r…
738	PDPN	9606.ENSP00000294489	PDPN	29kDa cytosolic podoplanin intracellular domain; Mediates effects on cell migration and adhesion through its different partners. During development plays a role in blood and lymphatic vessels separation by binding CLEC1B, triggering CLEC1B activation in platelets and leading to platelet activation and/or aggregation. Interaction with CD9, on the contrary, attenuates platelet aggregation induced b…
739	PDXP	9606.ENSP00000215904	PDXP	Pyridoxal phosphate phosphatase; Protein serine phosphatase that dephosphorylates 'Ser-3' in cofilin and probably also dephosphorylates phospho-serine residues in DSTN. Regulates cofilin-dependent actin cytoskeleton reorganization. Required for normal progress through mitosis and normal cytokinesis. Does not dephosphorylate phospho-threonines in LIMK1. Does not dephosphorylate peptides containing…
740	PDZD2	9606.ENSP00000402033	PDZD2	Processed PDZ domain-containing protein 2; PDZ domain containing 2.
741	PDZD4	9606.ENSP00000377355	PDZD4	PDZ domain containing 4.
742	PFDN5	9606.ENSP00000447942	PFDN5	Prefoldin subunit 5; Binds specifically to cytosolic chaperonin (c-CPN) and transfers target proteins to it. Binds to nascent polypeptide chain and promotes folding in an environment in which there are many competing pathways for nonnative proteins. Represses the transcriptional activity of MYC.
743	PFKFB2	9606.ENSP00000356047	PFKFB2	6-phosphofructo-2-kinase/fructose-2,6-bisphosphatase 2; Synthesis and degradation of fructose 2,6-bisphosphate.
744	PFKFB3	9606.ENSP00000492001	PFKFB3	6-phosphofructo-2-kinase/fructose-2,6-bisphosphatase 3; Synthesis and degradation of fructose 2,6-bisphosphate; In the C-terminal section; belongs to the phosphoglycerate mutase family.
745	PFKFB4	9606.ENSP00000232375	PFKFB4	6-phosphofructo-2-kinase/fructose-2,6-bisphosphatase 4; Synthesis and degradation of fructose 2,6-bisphosphate; In the C-terminal section; belongs to the phosphoglycerate mutase family.
746	PGBD2	9606.ENSP00000331643	PGBD2	piggyBac transposable element derived 2.
747	PGS1	9606.ENSP00000262764	PGS1	CDP-diacylglycerol--glycerol-3-phosphate 3-phosphatidyltransferase, mitochondrial; Functions in the biosynthesis of the anionic phospholipids phosphatidylglycerol and cardiolipin; Belongs to the CDP-alcohol phosphatidyltransferase class-II family.
748	PHACTR3	9606.ENSP00000360054	PHACTR3	Phosphatase and actin regulator 3.
749	PHGDH	9606.ENSP00000493382	PHGDH	D-3-phosphoglycerate dehydrogenase; Catalyzes the reversible oxidation of 3-phospho-D-glycerate to 3-phosphonooxypyruvate, the first step of the phosphorylated L- serine biosynthesis pathway. Also catalyzes the reversible oxidation of 2-hydroxyglutarate to 2-oxoglutarate and the reversible oxidation of (S)-malate to oxaloacetate; Belongs to the D-isomer specific 2-hydroxyacid dehydrogenase family.
750	PHOSPHO1	9606.ENSP00000406909	PHOSPHO1	Phosphoethanolamine/phosphocholine phosphatase; Phosphatase that has a high activity toward phosphoethanolamine (PEA) and phosphocholine (PCho). Involved in the generation of inorganic phosphate for bone mineralization.
751	PIGG	9606.ENSP00000415203	PIGG	GPI ethanolamine phosphate transferase 2; Ethanolamine phosphate transferase involved in glycosylphosphatidylinositol-anchor biosynthesis. Transfers ethanolamine phosphate to the GPI second mannose.
752	PIGZ	9606.ENSP00000413405	PIGZ	GPI mannosyltransferase 4; Mannosyltransferase involved in glycosylphosphatidylinositol- anchor biosynthesis. Transfers a fourth mannose to some trimannosyl- GPIs during GPI precursor assembly. The presence of a fourth mannose in GPI is facultative and only scarcely detected, suggesting that it only exists in some tissues; Belongs to the glycosyltransferase 22 family. PIGZ subfamily.
753	PIK3CD	9606.ENSP00000366563	PIK3CD	Phosphatidylinositol 4,5-bisphosphate 3-kinase catalytic subunit delta isoform; Phosphoinositide-3-kinase (PI3K) that phosphorylates PtdIns(4,5)P2 (Phosphatidylinositol 4,5-bisphosphate) to generate phosphatidylinositol 3,4,5-trisphosphate (PIP3). PIP3 plays a key role by recruiting PH domain-containing proteins to the membrane, including AKT1 and PDPK1, activating signaling cascades involved in …
754	PIK3R2	9606.ENSP00000222254	PIK3R2	Phosphatidylinositol 3-kinase regulatory subunit beta; Regulatory subunit of phosphoinositide-3-kinase (PI3K), a kinase that phosphorylates PtdIns(4,5)P2 (Phosphatidylinositol 4,5- bisphosphate) to generate phosphatidylinositol 3,4,5-trisphosphate (PIP3). PIP3 plays a key role by recruiting PH domain-containing proteins to the membrane, including AKT1 and PDPK1, activating signaling cascades invo…
755	PITPNC1	9606.ENSP00000464006	PITPNC1	Cytoplasmic phosphatidylinositol transfer protein 1; Phosphatidylinositol transfer proteins mediate the monomeric transport of lipids by shielding a lipid from the aqueous environment and binding the lipid in a hydrophobic cavity. Able to transfer phosphatidylinositol in vitro.
756	PITPNM1	9606.ENSP00000348772	PITPNM1	Membrane-associated phosphatidylinositol transfer protein 1; Regulates RHOA activity, and plays a role in cytoskeleton remodeling. Necessary for normal completion of cytokinesis. Plays a role in maintaining normal diacylglycerol levels in the Golgi apparatus. Binds phosphatidyl inositol phosphates (in vitro). May catalyze the transfer of phosphatidylinositol and phosphatidylcholine between membra…
757	PITPNM2	9606.ENSP00000322218	PITPNM2	Membrane-associated phosphatidylinositol transfer protein 2; Catalyzes the transfer of phosphatidylinositol and phosphatidylcholine between membranes (in vitro). Binds calcium ions.
758	PITPNM3	9606.ENSP00000262483	PITPNM3	Membrane-associated phosphatidylinositol transfer protein 3; Catalyzes the transfer of phosphatidylinositol and phosphatidylcholine between membranes (in vitro) (By similarity). Binds calcium ions; Belongs to the PtdIns transfer protein family. PI transfer class IIA subfamily.
759	PKNOX2	9606.ENSP00000298282	PKNOX2	Homeobox protein PKNOX2; PBX/knotted 1 homeobox 2; Belongs to the TALE/MEIS homeobox family.
760	PLAU	9606.ENSP00000361850	PLAU	Urokinase-type plasminogen activator short chain A; Specifically cleaves the zymogen plasminogen to form the active enzyme plasmin.
761	PLB1	9606.ENSP00000330442	PLB1	Phospholipase B1, membrane-associated; Membrane-associated phospholipase. Exhibits a calcium- independent broad substrate specificity including phospholipase A2/lysophospholipase activity. Preferential hydrolysis at the sn-2 position of diacylphospholipids and diacyglycerol, whereas it shows no positional specificity toward triacylglycerol. Exhibits also esterase activity toward p-nitrophenyl. Ma…
763	PLEC1	9606.ENSP00000323856	PLEC	Plectin; Interlinks intermediate filaments with microtubules and microfilaments and anchors intermediate filaments to desmosomes or hemidesmosomes. Could also bind muscle proteins such as actin to membrane complexes in muscle. May be involved not only in the filaments network, but also in the regulation of their dynamics. Structural component of muscle. Isoform 9 plays a major role in the mainten…
764	PLEKHA6	9606.ENSP00000272203	PLEKHA6	Pleckstrin homology domain containing A6.
765	PLEKHG5	9606.ENSP00000439625	PLEKHG5	Pleckstrin homology domain-containing family G member 5; Functions as a guanine exchange factor (GEF) for RAB26 and thus regulates autophagy of synaptic vesicles in axon terminal of motoneurons (By similarity). Involved in the control of neuronal cell differentiation. Plays a role in angiogenesis through regulation of endothelial cells chemotaxis. Affects also the migration, adhesion, and matrix/…
766	PLEKHH3	9606.ENSP00000468678	PLEKHH3	Pleckstrin homology, MyTH4 and FERM domain containing H3.
767	PLK2	9606.ENSP00000274289	PLK2	Serine/threonine-protein kinase PLK2; Tumor suppressor serine/threonine-protein kinase involved in synaptic plasticity, centriole duplication and G1/S phase transition. Polo-like kinases act by binding and phosphorylating proteins are that already phosphorylated on a specific motif recognized by the POLO box domains. Phosphorylates CENPJ, NPM1, RAPGEF2, RASGRF1, SNCA, SIPA1L1 and SYNGAP1. Plays a…
768	PLK5	9606.ENSP00000468376	PLK5	Inactive serine/threonine-protein kinase PLK5; Inactive serine/threonine-protein kinase that plays a role in cell cycle progression and neuronal differentiation. Belongs to the protein kinase superfamily. Ser/Thr protein kinase family. CDC5/Polo subfamily.
769	PLXNA3	9606.ENSP00000358696	PLXNA3	Plexin-A3; Coreceptor for SEMA3A and SEMA3F. Necessary for signaling by class 3 semaphorins and subsequent remodeling of the cytoskeleton. Plays a role in axon guidance in the developing nervous system. Regulates the migration of sympathetic neurons, but not of neural crest precursors. Required for normal dendrite spine morphology in pyramidal neurons. May play a role in regulating semaphorin-med…
770	PLXNA4	9606.ENSP00000352882	PLXNA4	Plexin-A4; Coreceptor for SEMA3A. Necessary for signaling by class 3 semaphorins and subsequent remodeling of the cytoskeleton. Plays a role in axon guidance in the developing nervous system. Class 3 semaphorins bind to a complex composed of a neuropilin and a plexin. The plexin modulates the affinity of the complex for specific semaphorins, and its cytoplasmic domain is required for the activati…
771	PNP	9606.ENSP00000354532	PNP	Purine nucleoside phosphorylase; The purine nucleoside phosphorylases catalyze the phosphorolytic breakdown of the N-glycosidic bond in the beta- (deoxy)ribonucleoside molecules, with the formation of the corresponding free purine bases and pentose-1-phosphate.
772	POF1B	9606.ENSP00000362238	POF1B	Protein POF1B; Plays a key role in the organization of epithelial monolayers by regulating the actin cytoskeleton. May be involved in ovary development.
773	POLE	9606.ENSP00000322570	POLE	DNA polymerase epsilon catalytic subunit A; Catalytic component of the DNA polymerase epsilon complex. Participates in chromosomal DNA replication (By similarity). Required during synthesis of the leading DNA strands at the replication fork, binds at/or near replication origins and moves along DNA with the replication fork (By similarity). Has 3'-5' proofreading exonuclease activity that corrects…
774	POLR1A	9606.ENSP00000263857	POLR1A	DNA-directed RNA polymerase I subunit RPA1; DNA-dependent RNA polymerase catalyzes the transcription of DNA into RNA using the four ribonucleoside triphosphates as substrates. Largest and catalytic core component of RNA polymerase I which synthesizes ribosomal RNA precursors. Forms the polymerase active center together with the second largest subunit. A single stranded DNA template strand of the …
775	POLR1E	9606.ENSP00000367029	POLR1E	DNA-directed RNA polymerase I subunit RPA49; DNA-dependent RNA polymerase catalyzes the transcription of DNA into RNA using the four ribonucleoside triphosphates as substrates. Component of RNA polymerase I which synthesizes ribosomal RNA precursors. Appears to be involved in the formation of the initiation complex at the promoter by mediating the interaction between Pol I and UBTF/UBF. Belongs t…
776	POLR2F	9606.ENSP00000385725	POLR2F	DNA-directed RNA polymerases I, II, and III subunit RPABC2; DNA-dependent RNA polymerases catalyze the transcription of DNA into RNA using the four ribonucleoside triphosphates as substrates. Common component of RNA polymerases I, II, and III which synthesize ribosomal RNA precursors, mRNA precursors and many functional non- coding RNAs, and small RNAs, such as 5S rRNA and tRNAs, respectively. Po…
777	PORCN	9606.ENSP00000322304	PORCN	Protein-serine O-palmitoleoyltransferase porcupine; Protein-serine O-palmitoleoyltransferase that acts as a key regulator of the Wnt signaling pathway by mediating the attachment of palmitoleate, a 16-carbon monounsaturated fatty acid (C16:1), to Wnt proteins. Serine palmitoleylation of WNT proteins is required for efficient binding to frizzled receptors.
778	POU2F1	9606.ENSP00000356840	POU2F1	POU domain, class 2, transcription factor 1; Transcription factor that binds to the octamer motif (5'- ATTTGCAT-3') and activates the promoters of the genes for some small nuclear RNAs (snRNA) and of genes such as those for histone H2B and immunoglobulins. Modulates transcription transactivation by NR3C1, AR and PGR (By similarity). In case of human herpes simplex virus (HSV) infection, POU2F1 fo…
779	PPAN-P2RY11	9606.ENSP00000377385	PPAN-P2RY11	PPAN-P2RY11 readthrough; Belongs to the G-protein coupled receptor 1 family.
780	PPARGC1A	9606.ENSP00000264867	PPARGC1A	Peroxisome proliferator-activated receptor gamma coactivator 1-alpha; Transcriptional coactivator for steroid receptors and nuclear receptors. Greatly increases the transcriptional activity of PPARG and thyroid hormone receptor on the uncoupling protein promoter. Can regulate key mitochondrial genes that contribute to the program of adaptive thermogenesis. Plays an essential role in metabolic rep…
781	PPFIBP2	9606.ENSP00000299492	PPFIBP2	Liprin-beta-2; May regulate the disassembly of focal adhesions. Did not bind receptor-like tyrosine phosphatases type 2A. Belongs to the liprin family. Liprin-beta subfamily.
782	PPIH	9606.ENSP00000306614	PPIH	Peptidyl-prolyl cis-trans isomerase H; PPIase that catalyzes the cis-trans isomerization of proline imidic peptide bonds in oligopeptides and may therefore assist protein folding. Participates in pre-mRNA splicing. May play a role in the assembly of the U4/U5/U6 tri-snRNP complex, one of the building blocks of the spliceosome. May act as a chaperone.
783	PPM1A	9606.ENSP00000327255	PPM1A	Protein phosphatase 1A; Enzyme with a broad specificity. Negatively regulates TGF- beta signaling through dephosphorylating SMAD2 and SMAD3, resulting in their dissociation from SMAD4, nuclear export of the SMADs and termination of the TGF-beta-mediated signaling. Dephosphorylates PRKAA1 and PRKAA2. Plays an important role in the termination of TNF-alpha- mediated NF-kappa-B activation through de…
784	PPM1E	9606.ENSP00000312411	PPM1E	Protein phosphatase 1E; Protein phosphatase that inactivates multifunctional CaM kinases such as CAMK4 and CAMK2 (By similarity). Dephosphorylates and inactivates PAK. May play a role in the inhibition of actin fiber stress breakdown and in morphological changes driven by TNK2/CDC42. Dephosphorylates PRKAA2 (By similarity); Belongs to the PP2C family.
785	PPP1R13L	9606.ENSP00000354218	PPP1R13L	RelA-associated inhibitor; Regulator that plays a central role in regulation of apoptosis and transcription via its interaction with NF-kappa-B and p53/TP53 proteins. Blocks transcription of HIV-1 virus by inhibiting the action of both NF-kappa-B and SP1. Also inhibits p53/TP53 function, possibly by preventing the association between p53/TP53 and ASPP1 or ASPP2, and therefore suppressing the subs…
786	PPP1R14C	9606.ENSP00000355260	PPP1R14C	Protein phosphatase 1 regulatory subunit 14C; Inhibitor of the PP1 regulatory subunit PPP1CA.
787	PPP1R2P9	9606.ENSP00000490336	PPP1R2C	Protein phosphatase inhibitor 2 family member C; Functions as a protein phosphatase inhibitor. It inhibits activity of the catalytic subunit of PP1 and weakly inhibits the activity of myosin-associated phosphates.
788	PPP1R3F	9606.ENSP00000055335	PPP1R3F	Protein phosphatase 1 regulatory subunit 3F; Glycogen-targeting subunit for protein phosphatase 1 (PP1).
789	PPP2R1A	9606.ENSP00000324804	PPP2R1A	Serine/threonine-protein phosphatase 2A 65 kDa regulatory subunit A alpha isoform; The PR65 subunit of protein phosphatase 2A serves as a scaffolding molecule to coordinate the assembly of the catalytic subunit and a variable regulatory B subunit. Upon interaction with GNA12 promotes dephosphorylation of microtubule associated protein TAU/MAPT. Required for proper chromosome segregation and for c…
790	PPP2R5C	9606.ENSP00000412324	PPP2R5C	Serine/threonine-protein phosphatase 2A 56 kDa regulatory subunit gamma isoform; The B regulatory subunit might modulate substrate selectivity and catalytic activity, and also might direct the localization of the catalytic enzyme to a particular subcellular compartment. The PP2A- PPP2R5C holoenzyme may specifically dephosphorylate and activate TP53 and play a role in DNA damage-induced inhibition…
791	PPP4R3A	9606.ENSP00000450864	PPP4R3A	Serine/threonine-protein phosphatase 4 regulatory subunit 3A; Regulatory subunit of serine/threonine-protein phosphatase 4. May regulate the activity of PPP4C at centrosomal microtubule organizing centers. The PPP4C-PPP4R2-PPP4R3A PP4 complex specifically dephosphorylates H2AX phosphorylated on 'Ser-140' (gamma-H2AX) generated during DNA replication and required for DNA DSB repair. Belongs to the…
792	PQLC2	9606.ENSP00000364295	SLC66A1	Lysosomal amino acid transporter 1 homolog; Amino acid transporter that specifically mediates the pH- dependent export of the cationic amino acids arginine, histidine and lysine from lysosomes.
793	PRAP1	9606.ENSP00000416126	PRAP1	Proline-rich acidic protein 1; May play an important role in maintaining normal growth homeostasis in epithelial cells.
794	PRDM16	9606.ENSP00000270722	PRDM16	Histone-lysine N-methyltransferase PRDM16; Binds DNA and functions as a transcriptional regulator. Displays histone methyltransferase activity and monomethylates 'Lys-9' of histone H3 (H3K9me1) in vitro (By similarity). Probably catalyzes the monomethylation of free histone H3 in the cytoplasm which is then transported to the nucleus and incorporated into nucleosomes where SUV39H methyltransferas…
796	PRKACA	9606.ENSP00000309591	PRKACA	cAMP-dependent protein kinase catalytic subunit alpha; Phosphorylates a large number of substrates in the cytoplasm and the nucleus. Regulates the abundance of compartmentalized pools of its regulatory subunits through phosphorylation of PJA2 which binds and ubiquitinates these subunits, leading to their subsequent proteolysis. Phosphorylates CDC25B, ABL1, NFKB1, CLDN3, PSMC5/RPT6, PJA2, RYR2, RO…
797	PRKAG1	9606.ENSP00000323867	PRKAG1	5'-AMP-activated protein kinase subunit gamma-1; AMP/ATP-binding subunit of AMP-activated protein kinase (AMPK), an energy sensor protein kinase that plays a key role in regulating cellular energy metabolism. In response to reduction of intracellular ATP levels, AMPK activates energy-producing pathways and inhibits energy-consuming processes: inhibits protein, carbohydrate and lipid biosynthesis,…
798	PRKAG2	9606.ENSP00000287878	PRKAG2	5'-AMP-activated protein kinase subunit gamma-2; AMP/ATP-binding subunit of AMP-activated protein kinase (AMPK), an energy sensor protein kinase that plays a key role in regulating cellular energy metabolism. In response to reduction of intracellular ATP levels, AMPK activates energy-producing pathways and inhibits energy-consuming processes: inhibits protein, carbohydrate and lipid biosynthesis,…
800	PRKAR1B	9606.ENSP00000385749	PRKAR1B	cAMP-dependent protein kinase type I-beta regulatory subunit; Regulatory subunit of the cAMP-dependent protein kinases involved in cAMP signaling in cells.
801	PRKCB	9606.ENSP00000496129	PRKCB	Protein kinase C beta type; Calcium-activated, phospholipid- and diacylglycerol (DAG)- dependent serine/threonine-protein kinase involved in various cellular processes such as regulation of the B-cell receptor (BCR) signalosome, oxidative stress-induced apoptosis, androgen receptor-dependent transcription regulation, insulin signaling and endothelial cells proliferation. Plays a key role in B-cel…
802	PRKCDBP	9606.ENSP00000307292	CAVIN3	Caveolae-associated protein 3; Regulates the traffic and/or budding of caveolae. Plays a role in caveola formation in a tissue- specific manner. Required for the formation of caveolae in smooth muscle but not in the lung and heart endothelial cells. Regulates the equilibrium between cell surface-associated and cell surface- dissociated caveolae by promoting the rapid release of caveolae from the …
803	PRKCH	9606.ENSP00000329127	PRKCH	Protein kinase C eta type; Calcium-independent, phospholipid- and diacylglycerol (DAG)- dependent serine/threonine-protein kinase that is involved in the regulation of cell differentiation in keratinocytes and pre-B cell receptor, mediates regulation of epithelial tight junction integrity and foam cell formation, and is required for glioblastoma proliferation and apoptosis prevention in MCF-7 cel…
804	PRKCZ	9606.ENSP00000367830	PRKCZ	Protein kinase C zeta type; Calcium- and diacylglycerol-independent serine/threonine- protein kinase that functions in phosphatidylinositol 3-kinase (PI3K) pathway and mitogen-activated protein (MAP) kinase cascade, and is involved in NF-kappa-B activation, mitogenic signaling, cell proliferation, cell polarity, inflammatory response and maintenance of long-term potentiation (LTP). Upon lipopolys…
805	PRKD1	9606.ENSP00000390535	PRKD1	Serine/threonine-protein kinase D1; Serine/threonine-protein kinase that converts transient diacylglycerol (DAG) signals into prolonged physiological effects downstream of PKC, and is involved in the regulation of MAPK8/JNK1 and Ras signaling, Golgi membrane integrity and trafficking, cell survival through NF-kappa-B activation, cell migration, cell differentiation by mediating HDAC7 nuclear expo…
806	PRND	9606.ENSP00000306900	PRND	Prion-like protein doppel; Required for normal acrosome reaction and for normal male fertility (By similarity). Can bind Cu(2+) ; Belongs to the prion family.
807	PRR14	9606.ENSP00000441641	PRR14	Proline-rich protein 14; Functions in tethering peripheral heterochromatin to the nuclear lamina during interphase, possibly through the interaction with heterochromatin protein CBX5/HP1 alpha. Might play a role in reattaching heterochromatin to the nuclear lamina at mitotic exit. Promotes myoblast differentiation during skeletal myogenesis, possibly by stimulating transcription factor MyoD activ…
808	PRR16	9606.ENSP00000385118	PRR16	Protein Largen; Regulator of cell size that promotes cell size increase independently of mTOR and Hippo signaling pathways. Acts by stimulating the translation of specific mRNAs, including those encoding proteins affecting mitochondrial functions. Increases mitochondrial mass and respiration.
809	PRRC2B	9606.ENSP00000349856	PRRC2B	Protein PRRC2B; Proline rich coiled-coil 2B.
810	PRRG3	9606.ENSP00000359378	PRRG3	Transmembrane gamma-carboxyglutamic acid protein 3; Proline rich and Gla domain 3.
811	PSD3	9606.ENSP00000324127	PSD3	PH and SEC7 domain-containing protein 3; Guanine nucleotide exchange factor for ARF6.
812	PSEN2	9606.ENSP00000355747	PSEN2	Presenilin-2 CTF subunit; Probable catalytic subunit of the gamma-secretase complex, an endoprotease complex that catalyzes the intramembrane cleavage of integral membrane proteins such as Notch receptors and APP (amyloid- beta precursor protein). Requires the other members of the gamma- secretase complex to have a protease activity. May play a role in intracellular signaling and gene expression …
813	PSMC3	9606.ENSP00000481029	PSMC3	26S proteasome regulatory subunit 6A; Component of the 26S proteasome, a multiprotein complex involved in the ATP-dependent degradation of ubiquitinated proteins. This complex plays a key role in the maintenance of protein homeostasis by removing misfolded or damaged proteins, which could impair cellular functions, and by removing proteins whose functions are no longer required. Therefore, the pr…
814	PSTPIP1	9606.ENSP00000452746	PSTPIP1	Proline-serine-threonine phosphatase-interacting protein 1; Involved in regulation of the actin cytoskeleton. May regulate WAS actin-bundling activity. Bridges the interaction between ABL1 and PTPN18 leading to ABL1 dephosphorylation. May play a role as a scaffold protein between PTPN12 and WAS and allow PTPN12 to dephosphorylate WAS. Has the potential to physically couple CD2 and CD2AP to WAS. A…
815	PSTPIP2	9606.ENSP00000387261	PSTPIP2	Proline-serine-threonine phosphatase-interacting protein 2; Binds to F-actin. May be involved in regulation of the actin cytoskeleton (By similarity).
816	PTCD2	9606.ENSP00000370013	PTCD2	Pentatricopeptide repeat-containing protein 2, mitochondrial; Involved in mitochondrial RNA maturation and mitochondrial respiratory chain function.
817	PTK6	9606.ENSP00000442460	PTK6	Protein-tyrosine kinase 6; Non-receptor tyrosine-protein kinase implicated in the regulation of a variety of signaling pathways that control the differentiation and maintenance of normal epithelia, as well as tumor growth. Function seems to be context dependent and differ depending on cell type, as well as its intracellular localization. A number of potential nuclear and cytoplasmic substrates ha…
818	PTPRG	9606.ENSP00000418112	PTPRG	Receptor-type tyrosine-protein phosphatase gamma; Possesses tyrosine phosphatase activity.
819	PTPRN2	9606.ENSP00000374069	PTPRN2	Receptor-type tyrosine-protein phosphatase N2; Plays a role in vesicle-mediated secretory processes. Required for normal accumulation of secretory vesicles in hippocampus, pituitary and pancreatic islets. Required for the accumulation of normal levels of insulin-containing vesicles and preventing their degradation. Plays a role in insulin secretion in response to glucose stimuli. Required for nor…
820	PTPRS	9606.ENSP00000467537	PTPRS	Receptor-type tyrosine-protein phosphatase S; Cell surface receptor that binds to glycosaminoglycans, including chondroitin sulfate proteoglycans and heparan sulfate proteoglycan. Binding to chondroitin sulfate and heparan sulfate proteoglycans has opposite effects on PTPRS oligomerization and regulation of neurite outgrowth. Contributes to the inhibition of neurite and axonal outgrowth by chondr…
821	PUS10	9606.ENSP00000326003	PUS10	Putative tRNA pseudouridine synthase Pus10; Pseudouridylate synthases catalyze pseudouridination of structural RNAs, including transfer, ribosomal, and splicing RNAs. PUS10 catalyzes the formation of the universal psi55 in the GC loop of transfer RNAs (Probable). Modulator of TRAIL-induced cell death via activation of procaspase 8 and BID cleavage. Required for the progression of the apoptotic si…
822	PXN	9606.ENSP00000267257	PXN	Paxillin; Cytoskeletal protein involved in actin-membrane attachment at sites of cell adhesion to the extracellular matrix (focal adhesion); Belongs to the paxillin family.
823	QSOX1	9606.ENSP00000356574	QSOX1	Sulfhydryl oxidase 1; Catalyzes the oxidation of sulfhydryl groups in peptide and protein thiols to disulfides with the reduction of oxygen to hydrogen peroxide. Plays a role in disulfide bond formation in a variety of extracellular proteins. In fibroblasts, required for normal incorporation of laminin into the extracellular matrix, and thereby for normal cell-cell adhesion and cell migration.
824	QSOX2	9606.ENSP00000351536	QSOX2	Sulfhydryl oxidase 2; Catalyzes the oxidation of sulfhydryl groups in peptide and protein thiols to disulfides with the reduction of oxygen to hydrogen peroxide. May contribute to disulfide bond formation in a variety of secreted proteins. Also seems to play a role in regulating the sensitization of neuroblastoma cells for interferon-gamma-induced apoptosis.
825	RAB11FIP3	9606.ENSP00000262305	RAB11FIP3	Rab11 family-interacting protein 3; Acts as a regulator of endocytic traffic by participating in membrane delivery. Required for the abcission step in cytokinesis, possibly by acting as an 'address tag' delivering recycling endosome membranes to the cleavage furrow during late cytokinesis. Also required for the structural integrity of the endosomal recycling compartment during interphase. May pla…
826	RAB17	9606.ENSP00000264601	RAB17	Ras-related protein Rab-17; The small GTPases Rab are key regulators of intracellular membrane trafficking, from the formation of transport vesicles to their fusion with membranes. Rabs cycle between an inactive GDP-bound form and an active GTP-bound form that is able to recruit to membranes different set of downstream effectors directly responsible for vesicle formation, movement, tethering and …
827	RAD52	9606.ENSP00000351284	RAD52	DNA repair protein RAD52 homolog; Involved in double-stranded break repair. Plays a central role in genetic recombination and DNA repair by promoting the annealing of complementary single-stranded DNA and by stimulation of the RAD51 recombinase.
828	RALA	9606.ENSP00000005257	RALA	Ras-related protein Ral-A; Multifunctional GTPase involved in a variety of cellular processes including gene expression, cell migration, cell proliferation, oncogenic transformation and membrane trafficking. Accomplishes its multiple functions by interacting with distinct downstream effectors. Acts as a GTP sensor for GTP-dependent exocytosis of dense core vesicles. The RALA-exocyst complex regul…
829	RALGDS	9606.ENSP00000361120	RALGDS	Ral guanine nucleotide dissociation stimulator; Stimulates the dissociation of GDP from the Ras-related RalA and RalB GTPases which allows GTP binding and activation of the GTPases. Interacts and acts as an effector molecule for R-Ras, H-Ras, K-Ras, and Rap.
830	RAP2A	9606.ENSP00000245304	RAP2A	Ras-related protein Rap-2a; Small GTP-binding protein which cycles between a GDP-bound inactive and a GTP-bound active form. In its active form interacts with and regulates several effectors including MAP4K4, MINK1 and TNIK. Part of a signaling complex composed of NEDD4, RAP2A and TNIK which regulates neuronal dendrite extension and arborization during development. More generally, it is part of s…
831	RARA	9606.ENSP00000254066	RARA	Retinoic acid receptor alpha; Receptor for retinoic acid. Retinoic acid receptors bind as heterodimers to their target response elements in response to their ligands, all-trans or 9- cis retinoic acid, and regulate gene expression in various biological processes. The RXR/RAR heterodimers bind to the retinoic acid response elements (RARE) composed of tandem 5'-AGGTCA-3' sites known as DR1-DR5. In …
832	RASA2	9606.ENSP00000286364	RASA2	Ras GTPase-activating protein 2; Inhibitory regulator of the Ras-cyclic AMP pathway. Binds inositol tetrakisphosphate (IP4).
833	RASSF5	9606.ENSP00000462099	RASSF5	Ras association domain-containing protein 5; Potential tumor suppressor. Seems to be involved in lymphocyte adhesion by linking RAP1A activation upon T-cell receptor or chemokine stimulation to integrin activation. Isoform 2 stimulates lymphocyte polarization and the patch-like distribution of ITGAL/LFA-1, resulting in an enhanced adhesion to ICAM1. Together with RAP1A may participate in regulati…
834	RB1	9606.ENSP00000267163	RB1	Retinoblastoma-associated protein; Key regulator of entry into cell division that acts as a tumor suppressor. Promotes G0-G1 transition when phosphorylated by CDK3/cyclin-C. Acts as a transcription repressor of E2F1 target genes. The underphosphorylated, active form of RB1 interacts with E2F1 and represses its transcription activity, leading to cell cycle arrest. Directly involved in heterochroma…
835	RBFOX3	9606.ENSP00000463653	RBFOX3	RNA binding protein fox-1 homolog 3; Pre-mRNA alternative splicing regulator. Regulates alternative splicing of RBFOX2 to enhance the production of mRNA species that are targeted for nonsense-mediated decay (NMD).
836	RBM20	9606.ENSP00000358532	RBM20	RNA-binding protein 20; RNA-binding protein that acts as a regulator of mRNA splicing of a subset of genes involved in cardiac development. Regulates splicing of TTN (Titin).
837	RBM26	9606.ENSP00000483408	RBM26	RNA binding motif protein 26.
838	RBM33	9606.ENSP00000384160	RBM33	RNA binding motif protein 33.
839	RBM38	9606.ENSP00000348538	RBM38	RNA-binding protein 38; RNA-binding protein that specifically bind the 3'-UTR of CDKN1A transcripts, leading to maintain the stability of CDKN1A transcripts, thereby acting as a mediator of the p53/TP53 family to regulate CDKN1A. CDKN1A is a cyclin-dependent kinase inhibitor transcriptionally regulated by the p53/TP53 family to induce cell cycle arrest. Isoform 1, but not isoform 2, has the abili…
840	RCL1	9606.ENSP00000371169	RCL1	RNA 3'-terminal phosphate cyclase-like protein; Does not have cyclase activity. Plays a role in 40S- ribosomal-subunit biogenesis in the early pre-rRNA processing steps at sites A0, A1 and A2 that are required for proper maturation of the 18S RNA (By similarity).
841	RECQL5	9606.ENSP00000317636	RECQL5	ATP-dependent DNA helicase Q5; Isoform beta is a DNA helicase that plays an important role in DNA replication, transcription and repair. Inhibits elongation of stalled transcripts at DNA damage sites by binding to the RNA polymerase II subunit POLR2A and blocking the TCEA1 binding site. Required for mitotic chromosome separation after cross-over events and cell cycle progress. Required for effici…
842	REPS1	9606.ENSP00000392065	REPS1	RalBP1-associated Eps domain-containing protein 1; May coordinate the cellular actions of activated EGF receptors and Ral-GTPases.
843	RFTN1	9606.ENSP00000334153	RFTN1	Raftlin; Involved in protein trafficking via association with clathrin and AP2 complex. Upon bacterial lipopolysaccharide stimulation, mediates internalization of TLR4 to endosomes in dendritic cells and macrophages; and internalization of poly(I:C) to TLR3-positive endosomes in myeloid dendritic cells and epithelial cells; resulting in activation of TICAM1-mediated signaling and subsequent IFNB1…
844	RFX2	9606.ENSP00000306335	RFX2	DNA-binding protein RFX2; Transcription factor that acts as a key regulator of spermatogenesis. Acts by regulating expression of genes required for the haploid phase during spermiogenesis, such as genes required for cilium assembly and function (By similarity). Recognizes and binds the X-box, a regulatory motif with DNA sequence 5'-GTNRCC(0-3N)RGYAAC-3' present on promoters. Probably activates tr…
845	RFX8	9606.ENSP00000401536	RFX8	DNA-binding protein RFX8; May be a transcription factor; Belongs to the RFX family.
846	RGS12	9606.ENSP00000339381	RGS12	Regulator of G-protein signaling 12; Regulates G protein-coupled receptor signaling cascades. Inhibits signal transduction by increasing the GTPase activity of G protein alpha subunits, thereby driving them into their inactive GDP- bound form.
847	RGS20	9606.ENSP00000297313	RGS20	Regulator of G-protein signaling 20; Inhibits signal transduction by increasing the GTPase activity of G protein alpha subunits thereby driving them into their inactive GDP-bound form. Binds selectively to G(z)-alpha and G(alpha)- i2 subunits, accelerates their GTPase activity and regulates their signaling activities. The G(z)-alpha activity is inhibited by the phosphorylation and palmitoylation …
848	RGS4	9606.ENSP00000397181	RGS4	Regulator of G-protein signaling 4; Inhibits signal transduction by increasing the GTPase activity of G protein alpha subunits thereby driving them into their inactive GDP-bound form. Activity on G(z)-alpha is inhibited by phosphorylation of the G-protein. Activity on G(z)-alpha and G(i)- alpha-1 is inhibited by palmitoylation of the G-protein.
849	RGS6	9606.ENSP00000451030	RGS6	Regulator of G-protein signaling 6; Regulates G protein-coupled receptor signaling cascades. Inhibits signal transduction by increasing the GTPase activity of G protein alpha subunits, thereby driving them into their inactive GDP- bound form. The RGS6/GNB5 dimer enhances GNAO1 GTPase activity.
850	RHOXF1	9606.ENSP00000217999	RHOXF1	Rhox homeobox family member 1; Transcription factor maybe involved in reproductive processes. Modulates expression of target genes encoding proteins involved in processes relevant to spermatogenesis.
851	RICH2	9606.ENSP00000368994	ARHGAP44	Rho GTPase-activating protein 44; GTPase-activating protein (GAP) that stimulates the GTPase activity of Rho-type GTPases. Thereby, controls Rho-type GTPases cycling between their active GTP-bound and inactive GDP-bound states. Acts as a GAP at least for CDC42 and RAC1. In neurons, is involved in dendritic spine formation and synaptic plasticity in a specific RAC1-GAP activity (By similarity). Li…
852	RLN3	9606.ENSP00000397415	RLN3	Relaxin-3 A chain; May play a role in neuropeptide signaling processes. Ligand for LGR7, relaxin-3 receptor-1 (GPCR135) and relaxin-3 receptor-2 (GPCR142); Belongs to the insulin family.
853	RNASEH2A	9606.ENSP00000221486	RNASEH2A	Ribonuclease H2 subunit A; Catalytic subunit of RNase HII, an endonuclease that specifically degrades the RNA of RNA:DNA hybrids. Participates in DNA replication, possibly by mediating the removal of lagging-strand Okazaki fragment RNA primers during DNA replication. Mediates the excision of single ribonucleotides from DNA:RNA duplexes. Belongs to the RNase HII family. Eukaryotic subfamily.
854	RNASEK	9606.ENSP00000449500	RNASEK	Ribonuclease kappa; Endoribonuclease which preferentially cleaves ApU and ApG phosphodiester bonds. Hydrolyzes UpU bonds at a lower rate.
855	RNF19A	9606.ENSP00000428968	RNF19A	E3 ubiquitin-protein ligase RNF19A; E3 ubiquitin-protein ligase which accepts ubiquitin from E2 ubiquitin-conjugating enzymes UBE2L3 and UBE2L6 in the form of a thioester and then directly transfers the ubiquitin to targeted substrates, such as SNCAIP or CASR. Specifically ubiquitinates pathogenic SOD1 variants, which leads to their proteasomal degradation and to neuronal protection. Belongs to t…
856	RNF216	9606.ENSP00000374552	RNF216	E3 ubiquitin-protein ligase RNF216; Isoform 1 acts as an E3 ubiquitin ligase, which accepts ubiquitin from specific E2 ubiquitin-conjugating enzymes, and then transfers it to substrates promoting their degradation by the proteasome. Promotes degradation of TRAF3, TLR4 and TLR9. Contributes to the regulation of antiviral responses. Down-regulates activation of NF-kappa-B, IRF3 activation and IFNB …
857	RNF220	9606.ENSP00000347548	RNF220	E3 ubiquitin-protein ligase RNF220; E3 ubiquitin-protein ligase that promotes the ubiquitination and proteasomal degradation of SIN3B (By similarity). Independently of its E3 ligase activity, acts as a CTNNB1 stabilizer through USP7- mediated deubiquitination of CTNNB1 promoting Wnt signaling.
858	RNF39	9606.ENSP00000244360	RNF39	RING finger protein 39; May play a role in prolonged long term-potentiation (LTP) maintenance.
859	RNF40	9606.ENSP00000325677	RNF40	E3 ubiquitin-protein ligase BRE1B; Component of the RNF20/40 E3 ubiquitin-protein ligase complex that mediates monoubiquitination of 'Lys-120' of histone H2B (H2BK120ub1). H2BK120ub1 gives a specific tag for epigenetic transcriptional activation and is also prerequisite for histone H3 'Lys-4' and 'Lys-79' methylation (H3K4me and H3K79me, respectively). It thereby plays a central role in histone c…
860	RNFT2	9606.ENSP00000257575	RNFT2	Ring finger protein, transmembrane 2.
861	ROBLD3	9606.ENSP00000357288	LAMTOR2	Ragulator complex protein LAMTOR2; As part of the Ragulator complex it is involved in amino acid sensing and activation of mTORC1, a signaling complex promoting cell growth in response to growth factors, energy levels, and amino acids. Activated by amino acids through a mechanism involving the lysosomal V- ATPase, the Ragulator functions as a guanine nucleotide exchange factor activating the smal…
862	ROBO1	9606.ENSP00000420321	ROBO1	Roundabout homolog 1; Receptor for SLIT1 and SLIT2 that mediates cellular responses to molecular guidance cues in cellular migration, including axonal navigation at the ventral midline of the neural tube and projection of axons to different regions during neuronal development. Interaction with the intracellular domain of FLRT3 mediates axon attraction towards cells expressing NTN1. In axon growth…
863	ROR2	9606.ENSP00000364860	ROR2	Tyrosine-protein kinase transmembrane receptor ROR2; Tyrosine-protein kinase receptor which may be involved in the early formation of the chondrocytes. It seems to be required for cartilage and growth plate development (By similarity). Phosphorylates YWHAB, leading to induction of osteogenesis and bone formation. In contrast, has also been shown to have very little tyrosine kinase activity in vit…
864	RPA1	9606.ENSP00000254719	RPA1	Replication protein A 70 kDa DNA-binding subunit, N-terminally processed; As part of the heterotrimeric replication protein A complex (RPA/RP-A), binds and stabilizes single-stranded DNA intermediates, that form during DNA replication or upon DNA stress. It prevents their reannealing and in parallel, recruits and activates different proteins and complexes involved in DNA metabolism. Thereby, it p…
865	RPA2	9606.ENSP00000363017	RPA2	Replication protein A 32 kDa subunit; As part of the heterotrimeric replication protein A complex (RPA/RP-A), binds and stabilizes single-stranded DNA intermediates, that form during DNA replication or upon DNA stress. It prevents their reannealing and in parallel, recruits and activates different proteins and complexes involved in DNA metabolism. Thereby, it plays an essential role both in DNA r…
866	RPL19	9606.ENSP00000225430	RPL19	Ribosomal protein L19; Belongs to the eukaryotic ribosomal protein eL19 family.
867	RPL31	9606.ENSP00000386717	RPL31	Ribosomal protein L31.
868	RPL32	9606.ENSP00000416429	RPL32	Ribosomal protein L32; Belongs to the eukaryotic ribosomal protein eL32 family.
869	RPS6KA2	9606.ENSP00000422435	RPS6KA2	Ribosomal protein S6 kinase alpha-2; Serine/threonine-protein kinase that acts downstream of ERK (MAPK1/ERK2 and MAPK3/ERK1) signaling and mediates mitogenic and stress-induced activation of transcription factors, regulates translation, and mediates cellular proliferation, survival, and differentiation. May function as tumor suppressor in epithelial ovarian cancer cells.
870	RSU1	9606.ENSP00000367154	RSU1	Ras suppressor protein 1; Potentially plays a role in the Ras signal transduction pathway. Capable of suppressing v-Ras transformation in vitro.
871	RTDR1	9606.ENSP00000216036	RSPH14	Radial spoke head 14 homolog; Belongs to the flagellar radial spoke RSP14 family.
872	RTN4IP1	9606.ENSP00000358059	RTN4IP1	Reticulon-4-interacting protein 1, mitochondrial; Plays a role in the regulation of retinal ganglion cell (RGC) neurite outgrowth, and hence in the development of the inner retina and optic nerve. Appears to be a potent inhibitor of regeneration following spinal cord injury.
873	RUNX1	9606.ENSP00000300305	RUNX1	Runt-related transcription factor 1; Forms the heterodimeric complex core-binding factor (CBF) with CBFB. RUNX members modulate the transcription of their target genes through recognizing the core consensus binding sequence 5'- TGTGGT-3', or very rarely, 5'-TGCGGT-3', within their regulatory regions via their runt domain, while CBFB is a non-DNA-binding regulatory subunit that allosterically enha…
874	RUVBL2	9606.ENSP00000473172	RUVBL2	RuvB-like 2; Possesses single-stranded DNA-stimulated ATPase and ATP- dependent DNA helicase (5' to 3') activity; hexamerization is thought to be critical for ATP hydrolysis and adjacent subunits in the ring- like structure contribute to the ATPase activity. Component of the NuA4 histone acetyltransferase complex which is involved in transcriptional activation of select genes principally by acety…
875	RXRA	9606.ENSP00000419692	RXRA	Retinoic acid receptor RXR-alpha; Receptor for retinoic acid that acts as a transcription factor. Forms homo- or heterodimers with retinoic acid receptors (RARs) and binds to target response elements in response to their ligands, all-trans or 9-cis retinoic acid, to regulate gene expression in various biological processes. The RAR/RXR heterodimers bind to the retinoic acid response elements (RARE…
876	S100A9	9606.ENSP00000357727	S100A9	Protein S100-A9; S100A9 is a calcium- and zinc-binding protein which plays a prominent role in the regulation of inflammatory processes and immune response. It can induce neutrophil chemotaxis, adhesion, can increase the bactericidal activity of neutrophils by promoting phagocytosis via activation of SYK, PI3K/AKT, and ERK1/2 and can induce degranulation of neutrophils by a MAPK-dependent mechani…
878	SAG	9606.ENSP00000386444	SAG	S-arrestin; Binds to photoactivated, phosphorylated RHO and terminates RHO signaling via G-proteins by competing with G-proteins for the same binding site on RHO (By similarity). May play a role in preventing light-dependent degeneration of retinal photoreceptor cells.
879	SAMD4A	9606.ENSP00000452535	SAMD4A	Protein Smaug homolog 1; Acts as a translational repressor of SRE-containing messengers; Belongs to the SMAUG family.
880	SAP30L	9606.ENSP00000297109	SAP30L	Histone deacetylase complex subunit SAP30L; [Isoform 1]: Functions as transcription repressor, probably via its interaction with histone deacetylase complexes. Involved in the functional recruitment of the class 1 Sin3-histone deacetylase complex (HDAC) to the nucleolus. Binds DNA, apparently without sequence-specificity, and bends bound double-stranded DNA. Binds phosphoinositol phosphates (phos…
881	SASH3	9606.ENSP00000349359	SASH3	SAM and SH3 domain-containing protein 3; May function as a signaling adapter protein in lymphocytes.
882	SATL1	9606.ENSP00000425421	SATL1	Spermidine/spermine N1-acetyl transferase like 1.
884	SBNO2	9606.ENSP00000354733	SBNO2	Protein strawberry notch homolog 2; Acts as a transcriptional coregulator, that can have both coactivator and corepressor functions. Inhibits the DCSTAMP-repressive activity of TAL1, hence enhancing the access of the transcription factor MITF to the DC-STAMP promoter in osteoclast. Plays a role in bone homeostasis; required as a positive regulator in TNFSF11//RANKL- mediated osteoclast fusion via…
885	SC4MOL	9606.ENSP00000261507	MSMO1	Methylsterol monooxygenase 1; Catalyzes the first step in the removal of the two C-4 methyl groups of 4,4-dimethylzymosterol; Belongs to the sterol desaturase family.
886	SCAND3	9606.ENSP00000395259	ZBED9	SCAN domain-containing protein 3; Zinc finger BED-type containing 9.
887	SCFD2	9606.ENSP00000384182	SCFD2	Sec1 family domain-containing protein 2; May be involved in protein transport; Belongs to the STXBP/unc-18/SEC1 family.
888	SDHC	9606.ENSP00000356953	SDHC	Succinate dehydrogenase cytochrome b560 subunit, mitochondrial; Membrane-anchoring subunit of succinate dehydrogenase (SDH) that is involved in complex II of the mitochondrial electron transport chain and is responsible for transferring electrons from succinate to ubiquinone (coenzyme Q); Belongs to the cytochrome b560 family.
889	SDK1	9606.ENSP00000385899	SDK1	Protein sidekick-1; Adhesion molecule that promotes lamina-specific synaptic connections in the retina. Expressed in specific subsets of interneurons and retinal ganglion cells (RGCs) and promotes synaptic connectivity via homophilic interactions.
890	SDK2	9606.ENSP00000376421	SDK2	Protein sidekick-2; Adhesion molecule that promotes lamina-specific synaptic connections in the retina and is specifically required for the formation of neuronal circuits that detect motion. Acts by promoting formation of synapses between two specific retinal cell types: the retinal ganglion cells W3B-RGCs and the excitatory amacrine cells VG3- ACs. Formation of synapses between these two cells p…
891	SEC1	9606.ENSP00000384182	SCFD2	Sec1 family domain-containing protein 2; May be involved in protein transport; Belongs to the STXBP/unc-18/SEC1 family.
892	SELL	9606.ENSP00000498227	SELL	L-selectin; Calcium-dependent lectin that mediates cell adhesion by binding to glycoproteins on neighboring cells. Mediates the adherence of lymphocytes to endothelial cells of high endothelial venules in peripheral lymph nodes. Promotes initial tethering and rolling of leukocytes in endothelia. Belongs to the selectin/LECAM family.
893	SEMA4C	9606.ENSP00000306844	SEMA4C	Semaphorin-4C; Cell surface receptor for PLXNB2 that plays an important role in cell-cell signaling. PLXNB2 binding promotes downstream activation of RHOA and phosphorylation of ERBB2 at 'Tyr-1248'. Required for normal brain development, axon guidance and cell migration (By similarity). Probable signaling receptor which may play a role in myogenic differentiation through activation of the stress-…
894	SEMA5A	9606.ENSP00000371936	SEMA5A	Semaphorin-5A; Bifunctional axonal guidance cue regulated by sulfated proteoglycans; attractive effects result from interactions with heparan sulfate proteoglycans (HSPGs), while the inhibitory effects depend on interactions with chondroitin sulfate proteoglycans (CSPGs) (By similarity). Ligand for receptor PLXNB3. In glioma cells, SEMA5A stimulation of PLXNB3 results in the disassembly of F-acti…
895	SEPT9	9606.ENSP00000391249	SEPTIN9	Septin-9; Filament-forming cytoskeletal GTPase (By similarity). May play a role in cytokinesis (Potential). May play a role in the internalization of 2 intracellular microbial pathogens, Listeria monocytogenes and Shigella flexneri; Belongs to the TRAFAC class TrmE-Era-EngA-EngB-Septin-like GTPase superfamily. Septin GTPase family.
896	SERF2	9606.ENSP00000387187	SERF2	Small EDRK-rich factor 2; Positive regulator of amyloid protein aggregation and proteotoxicity. Induces conformational changes in amyloid proteins, such as HTT, driving them into compact formations preceding the formation of aggregates. Belongs to the SERF family.
897	SETBP1	9606.ENSP00000497406	SETBP1	SET binding protein 1.
898	SETD6	9606.ENSP00000219315	SETD6	N-lysine methyltransferase SETD6; Protein-lysine N-methyltransferase. Monomethylates 'Lys-310' of the RELA subunit of NF-kappa-B complex, leading to down-regulate NF- kappa-B transcription factor activity. Monomethylates 'Lys-8' of H2AZ (H2AZK8me1). Required for the maintenance of embryonic stem cell self-renewal (By similarity). Belongs to the class V-like SAM-binding methyltransferase superfami…
899	SETX	9606.ENSP00000224140	SETX	Probable helicase senataxin; Probable RNA/DNA helicase involved in diverse aspects of RNA metabolism and genomic integrity. Plays a role in transcription regulation by its ability to modulate RNA Polymerase II (Pol II) binding to chromatin and through its interaction with proteins involved in transcription. Contributes to the mRNA splicing efficiency and splice site selection. Required for the re…
900	SFMBT1	9606.ENSP00000378235	SFMBT1	Scm-like with four MBT domains protein 1; Histone-binding protein, which is part of various corepressor complexes. Mediates the recruitment of corepressor complexes to target genes, followed by chromatin compaction and repression of transcription. Plays a role during myogenesis: required for the maintenance of undifferentiated states of myogenic progenitor cells via interaction with MYOD1. Intera…
901	SFT2D2	9606.ENSP00000271375	SFT2D2	Vesicle transport protein SFT2B; May be involved in fusion of retrograde transport vesicles derived from an endocytic compartment with the Golgi complex. Belongs to the SFT2 family.
902	SGCA	9606.ENSP00000262018	SGCA	Alpha-sarcoglycan; Component of the sarcoglycan complex, a subcomplex of the dystrophin-glycoprotein complex which forms a link between the F-actin cytoskeleton and the extracellular matrix.
903	SGK223	9606.ENSP00000481109	PRAG1	Inactive tyrosine-protein kinase PRAG1; Catalytically inactive protein kinase that acts as a scaffold protein. Functions as an effector of the small GTPase RND2, which stimulates RhoA activity and inhibits NGF-induced neurite outgrowth (By similarity). Promotes Src family kinase (SFK) signaling by regulating the subcellular localization of CSK, a negative regulator of these kinases, leading to th…
904	SH2D1A	9606.ENSP00000360181	SH2D1A	SH2 domain-containing protein 1A; Cytoplasmic adapter regulating receptors of the signaling lymphocytic activation molecule (SLAM) family such as SLAMF1, CD244, LY9, CD84, SLAMF6 and SLAMF7. In SLAM signaling seems to cooperate with SH2D1B/EAT-2. Initially it has been proposed that association with SLAMF1 prevents SLAMF1 binding to inhibitory effectors including INPP5D/SHIP1 and PTPN11/SHP-2. How…
905	SH3KBP1	9606.ENSP00000380921	SH3KBP1	SH3 domain-containing kinase-binding protein 1; Adapter protein involved in regulating diverse signal transduction pathways. Involved in the regulation of endocytosis and lysosomal degradation of ligand-induced receptor tyrosine kinases, including EGFR and MET/hepatocyte growth factor receptor, through an association with CBL and endophilins. The association with CBL, and thus the receptor intern…
906	SH3RF3	9606.ENSP00000309186	SH3RF3	E3 ubiquitin-protein ligase SH3RF3; Has E3 ubiquitin-protein ligase activity.
908	SH3TC2	9606.ENSP00000423660	SH3TC2	SH3 domain and tetratricopeptide repeats 2.
909	SHANK2	9606.ENSP00000345193	SHANK2	SH3 and multiple ankyrin repeat domains protein 2; Seems to be an adapter protein in the postsynaptic density (PSD) of excitatory synapses that interconnects receptors of the postsynaptic membrane including NMDA-type and metabotropic glutamate receptors, and the actin-based cytoskeleton. May play a role in the structural and functional organization of the dendritic spine and synaptic junction.
910	SIK2	9606.ENSP00000305976	SIK2	Serine/threonine-protein kinase SIK2; Phosphorylates 'Ser-794' of IRS1 in insulin-stimulated adipocytes, potentially modulating the efficiency of insulin signal transduction. Inhibits CREB activity by phosphorylating and repressing TORCs, the CREB-specific coactivators; Belongs to the protein kinase superfamily. CAMK Ser/Thr protein kinase family. SNF1 subfamily.
911	SIM1	9606.ENSP00000358210	SIM1	Single-minded homolog 1; Transcriptional factor that may have pleiotropic effects during embryogenesis and in the adult.
912	SIPA1	9606.ENSP00000377771	SIPA1	Signal-induced proliferation-associated protein 1; GTPase activator for the nuclear Ras-related regulatory proteins Rap1 and Rap2 in vitro, converting them to the putatively inactive GDP-bound state. Affects cell cycle progression (By similarity).
913	SIRPG	9606.ENSP00000305529	SIRPG	Signal-regulatory protein gamma; Probable immunoglobulin-like cell surface receptor. On binding with CD47, mediates cell-cell adhesion. Engagement on T-cells by CD47 on antigen-presenting cells results in enhanced antigen- specific T-cell proliferation and costimulates T-cell activation.
914	SIX2	9606.ENSP00000304502	SIX2	Homeobox protein SIX2; Transcription factor that plays an important role in the development of several organs, including kidney, skull and stomach. During kidney development, maintains cap mesenchyme multipotent nephron progenitor cells in an undifferentiated state by opposing the inductive signals emanating from the ureteric bud and cooperates with WNT9B to promote renewing progenitor cells prol…
915	SKIV2L	9606.ENSP00000364543	SKIV2L	Helicase SKI2W; Helicase; has ATPase activity. Component of the SKI complex which is thought to be involved in exosome-mediated RNA decay and associates with transcriptionally active genes in a manner dependent on PAF1 complex (PAF1C); Belongs to the helicase family. SKI2 subfamily.
916	SLA2	9606.ENSP00000262866	SLA2	Src-like-adapter 2; Adapter protein, which negatively regulates T-cell receptor (TCR) signaling. Inhibits T-cell antigen-receptor induced activation of nuclear factor of activated T-cells. May act by linking signaling proteins such as ZAP70 with CBL, leading to a CBL dependent degradation of signaling proteins.
917	SLC12A7	9606.ENSP00000264930	SLC12A7	Solute carrier family 12 member 7; Mediates electroneutral potassium-chloride cotransport when activated by cell swelling. May mediate K(+) uptake into Deiters' cells in the cochlea and contribute to K(+) recycling in the inner ear. Important for the survival of cochlear outer and inner hair cells and the maintenance of the organ of Corti. May be required for basolateral Cl(-) extrusion in the ki…
918	SLC16A3	9606.ENSP00000463978	SLC16A3	Monocarboxylate transporter 4; Proton-linked monocarboxylate transporter. Catalyzes the rapid transport across the plasma membrane of many monocarboxylates such as lactate, pyruvate, branched-chain oxo acids derived from leucine, valine and isoleucine, and the ketone bodies acetoacetate, beta-hydroxybutyrate and acetate (By similarity); Belongs to the major facilitator superfamily. Monocarboxylat…
919	SLC24A3	9606.ENSP00000333519	SLC24A3	Sodium/potassium/calcium exchanger 3; Transports 1 Ca(2+) and 1 K(+) in exchange for 4 Na(+).
920	SLC25A22	9606.ENSP00000322020	SLC25A22	Mitochondrial glutamate carrier 1; Involved in the transport of glutamate across the inner mitochondrial membrane. Glutamate is cotransported with H(+). Belongs to the mitochondrial carrier (TC 2.A.29) family.
921	SLC25A38	9606.ENSP00000497532	SLC25A38	Mitochondrial glycine transporter; Mitochondrial glycine transporter that imports glycine into the mitochondrial matrix. Plays an important role in providing glycine for the first enzymatic step in heme biosynthesis, the condensation of glycine with succinyl-CoA to produce 5-aminolevulinate (ALA) in the mitochondrial matrix. Required during erythropoiesis. Belongs to the mitochondrial carrier (TC…
922	SLC25A42	9606.ENSP00000326693	SLC25A42	Mitochondrial coenzyme A transporter SLC25A42; Mitochondrial carrier mediating the transport of coenzyme A (CoA) in mitochondria in exchange for intramitochondrial (deoxy)adenine nucleotides and adenosine 3',5'-diphosphate.
923	SLC2A1	9606.ENSP00000416293	SLC2A1	Solute carrier family 2, facilitated glucose transporter member 1; Facilitative glucose transporter, which is responsible for constitutive or basal glucose uptake. Has a very broad substrate specificity; can transport a wide range of aldoses including both pentoses and hexoses. Most important energy carrier of the brain: present at the blood-brain barrier and assures the energy-independent, facil…
924	SLC30A7	9606.ENSP00000350278	SLC30A7	Zinc transporter 7; Seems to facilitate zinc transport from the cytoplasm into the Golgi apparatus. Partly regulates cellular zinc homeostasis. Required with ZNT5 for the activation of zinc-requiring enzymes, alkaline phosphatases (ALPs). Transports zinc into the lumens of the Golgi apparatus and the vesicular compartments where ALPs locate, thus, converting apoALPs to holoALPs. Required with ZNT…
925	SLC31A2	9606.ENSP00000259392	SLC31A2	Probable low affinity copper uptake protein 2; Involved in low-affinity copper uptake.
926	SLC43A2	9606.ENSP00000461382	SLC43A2	Large neutral amino acids transporter small subunit 4; Sodium-, chloride-, and pH-independent high affinity transport of large neutral amino acids.
927	SLC6A11	9606.ENSP00000254488	SLC6A11	Sodium- and chloride-dependent GABA transporter 3; Terminates the action of GABA by its high affinity sodium- dependent reuptake into presynaptic terminals; Belongs to the sodium:neurotransmitter symporter (SNF) (TC 2.A.22) family. SLC6A11 subfamily.
928	SLC6A3	9606.ENSP00000270349	SLC6A3	Sodium-dependent dopamine transporter; Amine transporter. Terminates the action of dopamine by its high affinity sodium-dependent reuptake into presynaptic terminals.
929	SLC6A9	9606.ENSP00000353791	SLC6A9	Sodium- and chloride-dependent glycine transporter 1; Terminates the action of glycine by its high affinity sodium- dependent reuptake into presynaptic terminals. May play a role in regulation of glycine levels in NMDA receptor-mediated neurotransmission.
930	SLC7A11	9606.ENSP00000280612	SLC7A11	Cystine/glutamate transporter; Sodium-independent, high-affinity exchange of anionic amino acids with high specificity for anionic form of cystine and glutamate. Belongs to the amino acid-polyamine-organocation (APC) superfamily. L-type amino acid transporter (LAT) (TC 2.A.3.8) family.
931	SLFN5	9606.ENSP00000299977	SLFN5	Schlafen family member 5; May have a role in hematopoietic cell differentiation. Belongs to the Schlafen family. Subgroup III subfamily.
932	SMAD6	9606.ENSP00000288840	SMAD6	Mothers against decapentaplegic homolog 6; Acts as a mediator of TGF-beta and BMP antiflammatory activity. Suppresses IL1R-TLR signaling through its direct interaction with PEL1, preventing NF-kappa-B activation, nuclear transport and NF- kappa-B-mediated expression of proinflammatory genes. May block the BMP-SMAD1 signaling pathway by competing with SMAD4 for receptor- activated SMAD1-binding. B…
933	SMAP1	9606.ENSP00000359484	SMAP1	Stromal membrane-associated protein 1; GTPase activating protein that acts on ARF6. Plays a role in clathrin-dependent endocytosis. May play a role in erythropoiesis (By similarity).
934	SMARCD2	9606.ENSP00000392617	SMARCD2	SWI/SNF-related matrix-associated actin-dependent regulator of chromatin subfamily D member 2; Involved in transcriptional activation and repression of select genes by chromatin remodeling (alteration of DNA-nucleosome topology). Component of SWI/SNF chromatin remodeling complexes that carry out key enzymatic activities, changing chromatin structure by altering DNA-histone contacts within a nucle…
935	SMIM19	9606.ENSP00000391549	SMIM19	Small integral membrane protein 19.
936	SMO	9606.ENSP00000249373	SMO	Smoothened homolog; G protein-coupled receptor that probably associates with the patched protein (PTCH) to transduce the hedgehog's proteins signal. Binding of sonic hedgehog (SHH) to its receptor patched is thought to prevent normal inhibition by patched of smoothened (SMO). Required for the accumulation of KIF7, GLI2 and GLI3 in the cilia. Interacts with DLG5 at the ciliary base to induce the a…
937	SMURF1	9606.ENSP00000354621	SMURF1	E3 ubiquitin-protein ligase SMURF1; E3 ubiquitin-protein ligase that acts as a negative regulator of BMP signaling pathway. Mediates ubiquitination and degradation of SMAD1 and SMAD5, 2 receptor-regulated SMADs specific for the BMP pathway. Promotes ubiquitination and subsequent proteasomal degradation of TRAF family members and RHOA. Promotes ubiquitination and subsequent proteasomal degradation…
938	SMYD3	9606.ENSP00000419184	SMYD3	Histone-lysine N-methyltransferase SMYD3; Histone methyltransferase. Specifically methylates 'Lys-4' of histone H3, inducing di- and tri-methylation, but not monomethylation. Also methylates 'Lys-5' of histone H4. Plays an important role in transcriptional activation as a member of an RNA polymerase complex. Binds DNA containing 5'-CCCTCC-3' or 5'-GAGGGG-3' sequences ; Belongs to the class V-like…
939	SNED1	9606.ENSP00000308893	SNED1	Sushi, nidogen and EGF like domains 1.
940	SNTB1	9606.ENSP00000378965	SNTB1	Beta-1-syntrophin; Adapter protein that binds to and probably organizes the subcellular localization of a variety of membrane proteins. May link various receptors to the actin cytoskeleton and the dystrophin glycoprotein complex; Belongs to the syntrophin family.
941	SNTG2	9606.ENSP00000311837	SNTG2	Gamma-2-syntrophin; Adapter protein that binds to and probably organizes the subcellular localization of a variety of proteins. May link various receptors to the actin cytoskeleton and the dystrophin glycoprotein complex (By similarity); Belongs to the syntrophin family.
942	SNX20	9606.ENSP00000332062	SNX20	Sorting nexin-20; May play a role in cellular vesicle trafficking. Has been proposed to function as a sorting protein that targets SELPLG into endosomes, but has no effect on SELPLG internalization from the cell surface, or on SELPLG-mediated cell-cell adhesion.
943	SOCS2	9606.ENSP00000481249	SOCS2	Suppressor of cytokine signaling 2; SOCS family proteins form part of a classical negative feedback system that regulates cytokine signal transduction. SOCS2 appears to be a negative regulator in the growth hormone/IGF1 signaling pathway. Probable substrate recognition component of a SCF-like ECS (Elongin BC-CUL2/5-SOCS-box protein) E3 ubiquitin-protein ligase complex which mediates the ubiquitin…
944	SOCS3	9606.ENSP00000330341	SOCS3	Suppressor of cytokine signaling 3; SOCS family proteins form part of a classical negative feedback system that regulates cytokine signal transduction. SOCS3 is involved in negative regulation of cytokines that signal through the JAK/STAT pathway. Inhibits cytokine signal transduction by binding to tyrosine kinase receptors including gp130, LIF, erythropoietin, insulin, IL12, GCSF and leptin rece…
945	SOLH	9606.ENSP00000219611	CAPN15	Calpain-15; Calpain 15; Belongs to the peptidase C2 family.
946	SORCS2	9606.ENSP00000422185	SORCS2	VPS10 domain-containing receptor SorCS2; The heterodimer formed by NGFR and SORCS2 functions as receptor for the precursor forms of NGF (proNGF) and BDNF (proBDNF). ProNGF and proBDNF binding both promote axon growth cone collapse (in vitro). Plays a role in the regulation of dendritic spine density in hippocampus neurons (By similarity). Required for normal neurite branching and extension in res…
947	SP110	9606.ENSP00000258381	SP110	Sp110 nuclear body protein; Transcription factor. May be a nuclear hormone receptor coactivator. Enhances transcription of genes with retinoic acid response elements (RARE).
948	SP4	9606.ENSP00000222584	SP4	Transcription factor Sp4; Binds to GT and GC boxes promoters elements. Probable transcriptional activator.
949	SPAG5	9606.ENSP00000323300	SPAG5	Sperm-associated antigen 5; Essential component of the mitotic spindle required for normal chromosome segregation and progression into anaphase. Required for chromosome alignment, normal timing of sister chromatid segregation, and maintenance of spindle pole architecture. In complex with SKAP, promotes stable microtubule- kinetochore attachments. May contribute to the regulation of separase activ…
950	SPEG	9606.ENSP00000311684	SPEG	Striated muscle preferentially expressed protein kinase; Isoform 3 may have a role in regulating the growth and differentiation of arterial smooth muscle cells; Belongs to the protein kinase superfamily. CAMK Ser/Thr protein kinase family.
951	SPIB	9606.ENSP00000471921	SPIB	Transcription factor Spi-B; Sequence specific transcriptional activator which binds to the PU-box, a purine-rich DNA sequence (5'-GAGGAA-3') that can act as a lymphoid-specific enhancer. Promotes development of plasmacytoid dendritic cells (pDCs), also known as type 2 DC precursors (pre-DC2) or natural interferon (IFN)-producing cells. These cells have the capacity to produce large amounts of int…
952	SPON2	9606.ENSP00000483599	SPON2	Spondin-2; Cell adhesion protein that promotes adhesion and outgrowth of hippocampal embryonic neurons. Binds directly to bacteria and their components and functions as an opsonin for macrophage phagocytosis of bacteria. Essential in the initiation of the innate immune response and represents a unique pattern-recognition molecule in the ECM for microbial pathogens (By similarity). Binds bacterial…
953	SPRED3	9606.ENSP00000345405	SPRED3	Sprouty-related, EVH1 domain-containing protein 3; Tyrosine kinase substrate that inhibits growth-factor- mediated activation of MAP kinase.
954	SPRYD3	9606.ENSP00000301463	SPRYD3	SPRY domain containing 3.
955	SPRYD7	9606.ENSP00000354774	SPRYD7	SPRY domain containing 7.
956	SPSB1	9606.ENSP00000330221	SPSB1	SPRY domain-containing SOCS box protein 1; Substrate recognition component of a SCF-like ECS (Elongin BC-CUL2/5-SOCS-box protein) E3 ubiquitin-protein ligase complex which mediates the ubiquitination and subsequent proteasomal degradation of target proteins. Negatively regulates nitric oxide (NO) production and limits cellular toxicity in activated macrophages by mediating the ubiquitination and …
957	SPTAN1	9606.ENSP00000487444	SPTAN1	Spectrin alpha chain, non-erythrocytic 1; Fodrin, which seems to be involved in secretion, interacts with calmodulin in a calcium-dependent manner and is thus candidate for the calcium-dependent movement of the cytoskeleton at the membrane.
958	SPTY2D1	9606.ENSP00000337991	SPTY2D1	Protein SPT2 homolog; Histone chaperone that stabilizes pre-existing histone tetramers and regulates replication-independent histone exchange on chromatin. Required for normal chromatin refolding in the coding region of transcribed genes, and for the suppression of spurious transcription. Binds DNA and histones and promotes nucleosome assembly (in vitro). Facilitates formation of tetrameric histo…
959	SREBF1	9606.ENSP00000348069	SREBF1	Processed sterol regulatory element-binding protein 1; Transcriptional activator required for lipid homeostasis. Regulates transcription of the LDL receptor gene as well as the fatty acid and to a lesser degree the cholesterol synthesis pathway (By similarity). Binds to the sterol regulatory element 1 (SRE-1) (5'- ATCACCCCAC-3'). Has dual sequence specificity binding to both an E-box motif (5'-AT…
960	SREBF2	9606.ENSP00000354476	SREBF2	Processed sterol regulatory element-binding protein 2; Transcriptional activator required for lipid homeostasis. Regulates transcription of the LDL receptor gene as well as the cholesterol and to a lesser degree the fatty acid synthesis pathway (By similarity). Binds the sterol regulatory element 1 (SRE-1) (5'- ATCACCCCAC-3') found in the flanking region of the LDRL and HMG-CoA synthase genes.
961	SRF	9606.ENSP00000265354	SRF	Serum response factor; SRF is a transcription factor that binds to the serum response element (SRE), a short sequence of dyad symmetry located 300 bp to the 5' of the site of transcription initiation of some genes (such as FOS). Together with MRTFA transcription coactivator, controls expression of genes regulating the cytoskeleton during development, morphogenesis and cell migration. The SRF-MRTF…
962	SSH1	9606.ENSP00000315713	SSH1	Protein phosphatase Slingshot homolog 1; Protein phosphatase which regulates actin filament dynamics. Dephosphorylates and activates the actin binding/depolymerizing factor cofilin, which subsequently binds to actin filaments and stimulates their disassembly. Inhibitory phosphorylation of cofilin is mediated by LIMK1, which may also be dephosphorylated and inactivated by this protein.
963	ST3GAL6	9606.ENSP00000480884	ST3GAL6	Type 2 lactosamine alpha-2,3-sialyltransferase; Involved in the synthesis of sialyl-paragloboside, a precursor of sialyl-Lewis X determinant. Has a alpha-2,3- sialyltransferase activity toward Gal-beta1,4-GlcNAc structure on glycoproteins and glycolipids. Has a restricted substrate specificity, it utilizes Gal-beta1,4-GlcNAc on glycoproteins, and neolactotetraosylceramide and neolactohexaosylcera…
964	ST6GALNAC3	9606.ENSP00000329214	ST6GALNAC3	Alpha-N-acetylgalactosaminide alpha-2,6-sialyltransferase 3; Involved in the biosynthesis of ganglioside GD1A from GM1B. Transfers CMP-NeuAc with an alpha-2,6-linkage to GalNAc residue on NeuAc-alpha-2,3-Gal-beta-1,3-GalNAc of glycoproteins and glycolipids. ST6GalNAcIII prefers glycolipids to glycoproteins (By similarity).
965	ST6GALNAC6	9606.ENSP00000362235	ST6GALNAC6	Alpha-N-acetylgalactosaminide alpha-2,6-sialyltransferase 6; Alpha-2,6-sialyltransferase involved in the synthesis of alpha-series gangliosides. Has activity toward GD1a, GT1b and GM1b. Has no activity toward glycoproteins. Responsible for the biosynthesis of DSGG (disialylgalactosylgloboside) from MSGG (monosialylgalactosylgloboside) in normal and malignant kidney. Participates in the synthesis …
966	STARD10	9606.ENSP00000335247	STARD10	START domain-containing protein 10; May play metabolic roles in sperm maturation or fertilization (By similarity). Phospholipid transfer protein that preferentially selects lipid species containing a palmitoyl or stearoyl chain on the sn-1 and an unsaturated fatty acyl chain (18:1 or 18:2) on the sn-2 position. Able to transfer phosphatidylcholine (PC) and phosphatidyetanolamline (PE) between mem…
968	STK10	9606.ENSP00000176763	STK10	Serine/threonine-protein kinase 10; Serine/threonine-protein kinase involved in regulation of lymphocyte migration. Phosphorylates MSN, and possibly PLK1. Involved in regulation of lymphocyte migration by mediating phosphorylation of ERM proteins such as MSN. Acts as a negative regulator of MAP3K1/MEKK1. May also act as a cell cycle regulator by acting as a polo kinase kinase: mediates phosphoryl…
969	STK3	9606.ENSP00000429744	STK3	Serine/threonine-protein kinase 3 20kDa subunit; Stress-activated, pro-apoptotic kinase which, following caspase-cleavage, enters the nucleus and induces chromatin condensation followed by internucleosomal DNA fragmentation. Key component of the Hippo signaling pathway which plays a pivotal role in organ size control and tumor suppression by restricting proliferation and promoting apoptosis. The …
970	STK33	9606.ENSP00000416750	STK33	Serine/threonine-protein kinase 33; Serine/threonine protein kinase which phosphorylates VIME. May play a specific role in the dynamic behavior of the intermediate filament cytoskeleton by phosphorylation of VIME (By similarity). Not essential for the survival of KRAS-dependent AML cell lines. Belongs to the protein kinase superfamily. CAMK Ser/Thr protein kinase family. CaMK subfamily.
971	STK40	9606.ENSP00000362222	STK40	Serine/threonine-protein kinase 40; May be a negative regulator of NF-kappa-B and p53-mediated gene transcription.
972	STPG1	9606.ENSP00000363530	STPG1	O(6)-methylguanine-induced apoptosis 2; May positively contribute to the induction of apoptosis triggered by O(6)-methylguanine.
973	STX17	9606.ENSP00000259400	STX17	Syntaxin-17; SNAREs, soluble N-ethylmaleimide-sensitive factor-attachment protein receptors, are essential proteins for fusion of cellular membranes. SNAREs localized on opposing membranes assemble to form a trans-SNARE complex, an extended, parallel four alpha-helical bundle that drives membrane fusion. STX17 is a SNARE of the autophagosome involved in autophagy through the direct control of aut…
975	SYCN	9606.ENSP00000325564	SYCN	Syncollin; Functions in exocytosis in pancreatic acinar cells regulating the fusion of zymogen granules with each other. May have a pore-forming activity on membranes and regulate exocytosis in other exocrine tissues (By similarity).
976	SYNE2	9606.ENSP00000350719	SYNE2	Nesprin-2; Multi-isomeric modular protein which forms a linking network between organelles and the actin cytoskeleton to maintain the subcellular spatial organization. As a component of the LINC (LInker of Nucleoskeleton and Cytoskeleton) complex involved in the connection between the nuclear lamina and the cytoskeleton. The nucleocytoplasmic interactions established by the LINC complex play an i…
977	SYNJ2	9606.ENSP00000347792	SYNJ2	Synaptojanin-2; Inositol 5-phosphatase which may be involved in distinct membrane trafficking and signal transduction pathways. May mediate the inhibitory effect of Rac1 on endocytosis; Belongs to the synaptojanin family.
978	TACC2	9606.ENSP00000358001	TACC2	Transforming acidic coiled-coil-containing protein 2; Plays a role in the microtubule-dependent coupling of the nucleus and the centrosome. Involved in the processes that regulate centrosome-mediated interkinetic nuclear migration (INM) of neural progenitors (By similarity). May play a role in organizing centrosomal microtubules. May act as a tumor suppressor protein. May represent a tumor progre…
979	TACR3	9606.ENSP00000303325	TACR3	Neuromedin-K receptor; This is a receptor for the tachykinin neuropeptide neuromedin-K (neurokinin B). It is associated with G proteins that activate a phosphatidylinositol-calcium second messenger system. The rank order of affinity of this receptor to tachykinins is: neuromedin-K > substance K > substance P.
980	TAF7L	9606.ENSP00000361998	TAF7L	Transcription initiation factor TFIID subunit 7-like; Probably functions as a spermatogenesis-specific component of the DNA-binding general transcription factor complex TFIID, a multimeric protein complex that plays a central role in mediating promoter responses to various activators and repressors. May play a role in spermatogenesis (By similarity).
981	TAL1	9606.ENSP00000294339	TAL1	T-cell acute lymphocytic leukemia protein 1; Implicated in the genesis of hemopoietic malignancies. It may play an important role in hemopoietic differentiation. Serves as a positive regulator of erythroid differentiation (By similarity).
982	TANGO2	9606.ENSP00000403645	TANGO2	Transport and golgi organization 2 homolog.
983	TAPBPL	9606.ENSP00000266556	TAPBPL	Tapasin-related protein; Component of the antigen processing and presentation pathway, which binds to MHC class I coupled with beta2-microglobulin/B2M. Association between TAPBPR and MHC class I occurs in the absence of a functional peptide-loading complex (PLC).
984	TBC1D16	9606.ENSP00000309794	TBC1D16	TBC1 domain family member 16; May act as a GTPase-activating protein for Rab family protein(s).
985	TBCD	9606.ENSP00000347719	TBCD	Tubulin-specific chaperone D; Tubulin-folding protein implicated in the first step of the tubulin folding pathway and required for tubulin complex assembly. Involved in the regulation of microtubule polymerization or depolymerization, it modulates microtubule dynamics by capturing GTP- bound beta-tubulin (TUBB). Its ability to interact with beta tubulin is regulated via its interaction with ARL2.…
986	TBCEL	9606.ENSP00000403925	TBCEL	Tubulin-specific chaperone cofactor E-like protein; Acts as a regulator of tubulin stability.
987	TBL1X	9606.ENSP00000495556	TBL1X	F-box-like/WD repeat-containing protein TBL1X; F-box-like protein involved in the recruitment of the ubiquitin/19S proteasome complex to nuclear receptor-regulated transcription units. Plays an essential role in transcription activation mediated by nuclear receptors. Probably acts as integral component of corepressor complexes that mediates the recruitment of the 19S proteasome complex, leading t…
988	TBX22	9606.ENSP00000362393	TBX22	T-box transcription factor TBX22; Probable transcriptional regulator involved in developmental processes. This is major determinant crucial to palatogenesis.
989	TCEA2	9606.ENSP00000343515	TCEA2	Transcription elongation factor A protein 2; Necessary for efficient RNA polymerase II transcription elongation past template-encoded arresting sites. The arresting sites in DNA have the property of trapping a certain fraction of elongating RNA polymerases that pass through, resulting in locked ternary complexes. Cleavage of the nascent transcript by S-II allows the resumption of elongation from …
990	TCF21	9606.ENSP00000356857	TCF21	Transcription factor 21; Involved in epithelial-mesenchymal interactions in kidney and lung morphogenesis that include epithelial differentiation and branching morphogenesis. May play a role in the specification or differentiation of one or more subsets of epicardial cell types.
991	TCF24	9606.ENSP00000455444	TCF24	Transcription factor 24; Putative transcription factor.
992	TCF3	9606.ENSP00000262965	TCF3	Transcription factor E2-alpha; Transcriptional regulator. Involved in the initiation of neuronal differentiation. Heterodimers between TCF3 and tissue-specific basic helix-loop-helix (bHLH) proteins play major roles in determining tissue-specific cell fate during embryogenesis, like muscle or early B- cell differentiation. Dimers bind DNA on E-box motifs: 5'-CANNTG-3'. Binds to the kappa-E2 site …
993	TCF7	9606.ENSP00000340347	TCF7	Transcription factor 7; Transcriptional activator involved in T-cell lymphocyte differentiation. Necessary for the survival of CD4(+) CD8(+) immature thymocytes. Isoforms lacking the N-terminal CTNNB1 binding domain cannot fulfill this role. Binds to the T-lymphocyte-specific enhancer element (5'-WWCAAAG-3') found in the promoter of the CD3E gene. May also act as feedback transcriptional represso…
994	TDRKH	9606.ENSP00000357812	TDRKH	Tudor and KH domain-containing protein; Participates in the primary piRNA biogenesis pathway and is required during spermatogenesis to repress transposable elements and prevent their mobilization, which is essential for the germline integrity. The piRNA metabolic process mediates the repression of transposable elements during meiosis by forming complexes composed of piRNAs and Piwi proteins and g…
995	TECTA	9606.ENSP00000376543	TECTA	Alpha-tectorin; One of the major non-collagenous components of the tectorial membrane (By similarity). The tectorial membrane is an extracellular matrix of the inner ear that covers the neuroepithelium of the cochlea and contacts the stereocilia bundles of specialized sensory hair cells. Sound induces movement of these hair cells relative to the tectorial membrane, deflects the stereocilia and le…
996	TEKT3	9606.ENSP00000379263	TEKT3	Tektin-3; May be a structural component of the sperm flagellum. Required for normal sperm mobility.
997	TESSP1	9606.ENSP00000492058	PRSS41	Serine protease 41; Belongs to the peptidase S1 family.
998	TET2	9606.ENSP00000442788	TET2	Methylcytosine dioxygenase TET2; Dioxygenase that catalyzes the conversion of the modified genomic base 5-methylcytosine (5mC) into 5-hydroxymethylcytosine (5hmC) and plays a key role in active DNA demethylation. Has a preference for 5-hydroxymethylcytosine in CpG motifs. Also mediates subsequent conversion of 5hmC into 5-formylcytosine (5fC), and conversion of 5fC to 5-carboxylcytosine (5caC). C…
999	TFDP2	9606.ENSP00000420616	TFDP2	Transcription factor Dp-2; Can stimulate E2F-dependent transcription. Binds DNA cooperatively with E2F family members through the E2 recognition site, 5'-TTTC[CG]CGC-3', found in the promoter region of a number of genes whose products are involved in cell cycle regulation or in DNA replication. The TFDP2:E2F complex functions in the control of cell- cycle progression from G1 to S phase. The E2F1:…
1000	TGFBR2	9606.ENSP00000351905	TGFBR2	TGF-beta receptor type-2; Transmembrane serine/threonine kinase forming with the TGF- beta type I serine/threonine kinase receptor, TGFBR1, the non- promiscuous receptor for the TGF-beta cytokines TGFB1, TGFB2 and TGFB3. Transduces the TGFB1, TGFB2 and TGFB3 signal from the cell surface to the cytoplasm and is thus regulating a plethora of physiological and pathological processes including cell c…
1001	THBS1	9606.ENSP00000260356	THBS1	Thrombospondin-1; Adhesive glycoprotein that mediates cell-to-cell and cell-to- matrix interactions. Binds heparin. May play a role in dentinogenesis and/or maintenance of dentin and dental pulp (By similarity). Ligand for CD36 mediating antiangiogenic properties. Plays a role in ER stress response, via its interaction with the activating transcription factor 6 alpha (ATF6) which produces adaptiv…
1002	THEG	9606.ENSP00000340088	THEG	Testicular haploid expressed gene protein; May be involved (but not essential) in spermatogenesis.
1003	THSD7A	9606.ENSP00000406482	THSD7A	Thrombospondin type-1 domain-containing protein 7A, soluble form; [Thrombospondin type-1 domain-containing protein 7A]: Plays a role in actin cytoskeleton rearrangement.
1004	TJP2	9606.ENSP00000438262	TJP2	Tight junction protein ZO-2; Plays a role in tight junctions and adherens junctions.
1005	TK1	9606.ENSP00000468425	TK1	Thymidine kinase, cytosolic; Thymidine kinase 1; Belongs to the thymidine kinase family.
1006	TLE3	9606.ENSP00000452871	TLE3	Transducin-like enhancer protein 3; Transcriptional corepressor that binds to a number of transcription factors. Inhibits the transcriptional activation mediated by CTNNB1 and TCF family members in Wnt signaling. The effects of full- length TLE family members may be modulated by association with dominant-negative AES (By similarity).
1007	TLL2	9606.ENSP00000350630	TLL2	Tolloid-like protein 2; Protease which specifically processes pro-lysyl oxidase. Required for the embryonic development. Predominant protease, which in the development, influences dorsal-ventral patterning and skeletogenesis.
1008	TLR4	9606.ENSP00000363089	TLR4	Toll-like receptor 4; Cooperates with LY96 and CD14 to mediate the innate immune response to bacterial lipopolysaccharide (LPS). Acts via MYD88, TIRAP and TRAF6, leading to NF-kappa-B activation, cytokine secretion and the inflammatory response. Also involved in LPS-independent inflammatory responses triggered by free fatty acids, such as palmitate, and Ni(2+). Responses triggered by Ni(2+) requi…
1010	TM9SF2	9606.ENSP00000493515	TM9SF2	Transmembrane 9 superfamily member 2; In the intracellular compartments, may function as a channel or small molecule transporter.
1011	TM9SF4	9606.ENSP00000381104	TM9SF4	Transmembrane 9 superfamily member 4; Associates with proteins harboring glycine-rich transmembrane domains and ensures their efficient localization to the cell surface. Regulates the assembly and activity of V-ATPase in colon cancer cells via its interaction with V-type proton ATPase subunit H (ATP6V1H) and contributes to V-ATPase-mediated pH alterations in cancer cells which play an important r…
1012	TMEM139	9606.ENSP00000352284	TMEM139	Transmembrane protein 139; May be involved in cellular trafficking of proteins such as SLC4A1.
1013	TMEM181	9606.ENSP00000356057	TMEM181	Transmembrane protein 181; Mediates action of cytolethal distending toxins (CDT), which are secreted by many pathogenic bacteria. Expression level of TMEM181 is rate-limiting for intoxication.
1014	TMEM189-UBE2V1	9606.ENSP00000344166	TMEM189-UBE2V1	TMEM189-UBE2V1 readthrough.
1015	TMEM200C	9606.ENSP00000463375	TMEM200C	Transmembrane protein 200C.
1016	TMEM41B	9606.ENSP00000433126	TMEM41B	Transmembrane protein 41B; Required for normal motor neuron development (By similarity). Required for autophagosome formation. Belongs to the TMEM41 family.
1017	TMEM49	9606.ENSP00000262291	VMP1	Vacuole membrane protein 1; Stress-induced protein that, when overexpressed, promotes formation of intracellular vacuoles followed by cell death. May be involved in the cytoplasmic vacuolization of acinar cells during the early stage of acute pancreatitis. Plays a role in the initial stages of the autophagic process through its interaction with BECN1 (By similarity). Involved in cell-cell adhesio…
1018	TMEM54	9606.ENSP00000362562	TMEM54	Transmembrane protein 54.
1019	TMEM63A	9606.ENSP00000355800	TMEM63A	CSC1-like protein 1; Acts as an osmosensitive calcium-permeable cation channel. Mechanosensitive ion channel that converts mechanical stimuli into a flow of ion.
1020	TMEM93	9606.ENSP00000380322	EMC6	ER membrane protein complex subunit 6; Belongs to the EMC6 family.
1021	TNFAIP8	9606.ENSP00000427424	TNFAIP8	Tumor necrosis factor alpha-induced protein 8; Acts as a negative mediator of apoptosis and may play a role in tumor progression. Suppresses the TNF-mediated apoptosis by inhibiting caspase-8 activity but not the processing of procaspase-8, subsequently resulting in inhibition of BID cleavage and caspase-3 activation.
1022	TNIP2	9606.ENSP00000321203	TNIP2	TNFAIP3-interacting protein 2; Inhibits NF-kappa-B activation by blocking the interaction of RIPK1 with its downstream effector NEMO/IKBKG. Forms a ternary complex with NFKB1 and MAP3K8 but appears to function upstream of MAP3K8 in the TLR4 signaling pathway that regulates MAP3K8 activation. Involved in activation of the MEK/ERK signaling pathway during innate immune response; this function seems…
1023	TNRC6B	9606.ENSP00000401946	TNRC6B	Trinucleotide repeat-containing gene 6B protein; Plays a role in RNA-mediated gene silencing by both micro- RNAs (miRNAs) and short interfering RNAs (siRNAs). Required for miRNA- dependent translational repression and siRNA-dependent endonucleolytic cleavage of complementary mRNAs by argonaute family proteins. As scaffoldng protein associates with argonaute proteins bound to partially complementa…
1024	TNRC6C	9606.ENSP00000336783	TNRC6C	Trinucleotide repeat-containing gene 6C protein; Plays a role in RNA-mediated gene silencing by micro-RNAs (miRNAs). Required for miRNA-dependent translational repression of complementary mRNAs by argonaute family proteins. As scaffoldng protein associates with argonaute proteins bound to partially complementary mRNAs and simultaneously can recruit CCR4-NOT and PAN deadenylase complexes.
1025	TNXB	9606.ENSP00000407685	TNXB	Tenascin-X; Appears to mediate interactions between cells and the extracellular matrix. Substrate-adhesion molecule that appears to inhibit cell migration. Accelerates collagen fibril formation. May play a role in supporting the growth of epithelial tumors.
1026	TOM1L2	9606.ENSP00000368818	TOM1L2	TOM1-like protein 2; Probable role in protein transport. May regulate growth factor-induced mitogenic signaling.
1027	TOMM7	9606.ENSP00000351214	TOMM7	Mitochondrial import receptor subunit TOM7 homolog; Required for assembly and stability of the TOM complex. Positive regulator of PRKN translocation to damaged mitochondria. Acts probably by stabilizing PINK1 on the outer membrane of depolarized mitochondria; Belongs to the Tom7 family.
1028	TOX2	9606.ENSP00000344724	TOX2	TOX high mobility group box family member 2; Putative transcriptional activator involved in the hypothalamo-pituitary-gonadal system.
1029	TOX3	9606.ENSP00000219746	TOX3	TOX high mobility group box family member 3; Transcriptional coactivator of the p300/CBP-mediated transcription complex. Activates transactivation through cAMP response element (CRE) sites. Protects against cell death by inducing antiapoptotic and repressing pro-apoptotic transcripts. Stimulates transcription from the estrogen-responsive or BCL-2 promoters. Required for depolarization-induced tra…
1030	TPD52L1	9606.ENSP00000306285	TPD52L1	Tumor protein D53; TPD52 like 1.
1031	TPST1	9606.ENSP00000302413	TPST1	Protein-tyrosine sulfotransferase 1; Catalyzes the O-sulfation of tyrosine residues within acidic motifs of polypeptides, using 3'-phosphoadenylyl sulfate (PAPS) as cosubstrate; Belongs to the protein sulfotransferase family.
1032	TPST2	9606.ENSP00000339813	TPST2	Protein-tyrosine sulfotransferase 2; Catalyzes the O-sulfation of tyrosine residues within acidic motifs of polypeptides, using 3'-phosphoadenylyl sulfate (PAPS) as cosubstrate.
1034	TRA2B	9606.ENSP00000416959	TRA2B	Transformer-2 protein homolog beta; Sequence-specific RNA-binding protein which participates in the control of pre-mRNA splicing. Can either activate or suppress exon inclusion. Acts additively with RBMX to promote exon 7 inclusion of the survival motor neuron SMN2. Activates the splicing of MAPT/Tau exon 10. Alters pre-mRNA splicing patterns by antagonizing the effects of splicing regulators, li…
1035	TRAF1	9606.ENSP00000362994	TRAF1	TNF receptor-associated factor 1; Adapter molecule that regulates the activation of NF-kappa-B and JNK. Plays a role in the regulation of cell survival and apoptosis. The heterotrimer formed by TRAF1 and TRAF2 is part of a E3 ubiquitin- protein ligase complex that promotes ubiquitination of target proteins, such as MAP3K14. The TRAF1/TRAF2 complex recruits the antiapoptotic E3 protein-ubiquitin l…
1036	TRAF7	9606.ENSP00000318944	TRAF7	E3 ubiquitin-protein ligase TRAF7; E3 ubiquitin ligase capable of auto-ubiquitination, following phosphorylation by MAP3K3. Potentiates MAP3K3-mediated activation of the NF-kappa-B, JUN/AP1 and DDIT3 transcriptional regulators. Induces apoptosis when overexpressed. Plays a role in the phosphorylation of MAPK1 and/or MAPK3, probably via its interaction with MAP3K3.
1037	TRANK1	9606.ENSP00000494480	TRANK1	Tetratricopeptide repeat and ankyrin repeat containing 1.
1038	TRAP1	9606.ENSP00000246957	TRAP1	Heat shock protein 75 kDa, mitochondrial; Chaperone that expresses an ATPase activity. Involved in maintaining mitochondrial function and polarization, downstream of PINK1 and mitochondrial complex I. Is a negative regulator of mitochondrial respiration able to modulate the balance between oxidative phosphorylation and aerobic glycolysis. The impact of TRAP1 on mitochondrial respiration is probab…
1039	TRIM24	9606.ENSP00000340507	TRIM24	Transcription intermediary factor 1-alpha; Transcriptional coactivator that interacts with numerous nuclear receptors and coactivators and modulates the transcription of target genes. Interacts with chromatin depending on histone H3 modifications, having the highest affinity for histone H3 that is both unmodified at 'Lys-4' (H3K4me0) and acetylated at 'Lys-23' (H3K23ac). Has E3 protein-ubiquitin …
1040	TRIM26	9606.ENSP00000410446	TRIM26	Tripartite motif-containing protein 26; E3 ubiquitin-protein ligase which regulates the IFN-beta production and antiviral response downstream of various DNA-encoded pattern-recognition receptors (PRRs). Promotes nuclear IRF3 ubiquitination and proteasomal degradation. Bridges together TBK1 and NEMO during the innate response to viral infection leading to the activation of TBK1; Belongs to the TRI…
1041	TRIM27	9606.ENSP00000366404	TRIM27	Zinc finger protein RFP; E3 ubiquitin-protein ligase that mediates ubiquitination of PIK3C2B and inhibits its activity; mediates the formation of 'Lys-48'- linked polyubiquitin chains; the function inhibits CD4 T-cell activation. Acts as a regulator of retrograde transport: together with MAGEL2, mediates the formation of 'Lys-63'-linked polyubiquitin chains at 'Lys-220' of WASHC1, leading to prom…
1042	TRIM31	9606.ENSP00000365924	TRIM31	E3 ubiquitin-protein ligase TRIM31; Regulator of Src-induced anchorage independent cell growth (By similarity). May have E3 ubiquitin-protein ligase activity. Belongs to the TRIM/RBCC family.
1043	TRIM59	9606.ENSP00000311219	TRIM59	Tripartite motif-containing protein 59; May serve as a multifunctional regulator for innate immune signaling pathways.
1044	TRIM65	9606.ENSP00000269383	TRIM65	Tripartite motif containing 65; Belongs to the TRIM/RBCC family.
1045	TRIM72	9606.ENSP00000312675	TRIM72	Tripartite motif-containing protein 72; Muscle-specific protein that plays a central role in cell membrane repair by nucleating the assembly of the repair machinery at injury sites. Specifically binds phosphatidylserine. Acts as a sensor of oxidation: upon membrane damage, entry of extracellular oxidative environment results in disulfide bond formation and homooligomerization at the injury site. …
1046	TRIT1	9606.ENSP00000321810	TRIT1	tRNA dimethylallyltransferase; Catalyzes the transfer of a dimethylallyl group onto the adenine at position 37 of both cytosolic and mitochondrial tRNAs, leading to the formation of N6-(dimethylallyl)adenosine (i(6)A).
1047	TRPC7	9606.ENSP00000426070	TRPC7	Short transient receptor potential channel 7; Thought to form a receptor-activated non-selective calcium permeant cation channel. Probably is operated by a phosphatidylinositol second messenger system activated by receptor tyrosine kinases or G- protein coupled receptors. Activated by diacylglycerol (DAG) (By similarity). May also be activated by intracellular calcium store depletion.
1048	TSFM	9606.ENSP00000313877	TSFM	Elongation factor Ts, mitochondrial; Associates with the EF-Tu.GDP complex and induces the exchange of GDP to GTP. It remains bound to the aminoacyl-tRNA.EF- Tu.GTP complex up to the GTP hydrolysis stage on the ribosome. Belongs to the EF-Ts family.
1049	TSHZ1	9606.ENSP00000464391	TSHZ1	Teashirt homolog 1; Probable transcriptional regulator involved in developmental processes. May act as a transcriptional repressor (Potential). Belongs to the teashirt C2H2-type zinc-finger protein family.
1050	TSKU	9606.ENSP00000434847	TSKU	Tsukushin; Tsukushi, small leucine rich proteoglycan.
1051	TSNARE1	9606.ENSP00000303437	TSNARE1	t-SNARE domain containing 1.
1052	TSPAN15	9606.ENSP00000362387	TSPAN15	Tetraspanin-15; Regulates maturation and trafficking of the transmembrane metalloprotease ADAM10. Promotes ADAM10-mediated cleavage of CDH2 (By similarity). Negatively regulates ligand-induced Notch activity probably by regulating ADAM10 activity ; Belongs to the tetraspanin (TM4SF) family.
1053	TSPYL5	9606.ENSP00000322802	TSPYL5	Testis-specific Y-encoded-like protein 5; Involved in modulation of cell growth and cellular response to gamma radiation probably via regulation of the Akt signaling pathway. Involved in regulation of p53/TP53. Suppresses p53/TP53 protein levels and promotes its ubiquitination; the function is dependent on USP7 and independent on MDM2. Proposed to displace p53/TP53 from interaction with USP7.
1054	TSSK6	9606.ENSP00000466477	TSSK6	Testis-specific serine/threonine-protein kinase 6; Required for sperm production and function. Plays a role in DNA condensation during postmeiotic chromatin remodeling (By similarity).
1055	TTC22	9606.ENSP00000360323	TTC22	Tetratricopeptide repeat domain 22.
1057	TTC7B	9606.ENSP00000336127	TTC7B	Tetratricopeptide repeat protein 7B; Component of a complex required to localize phosphatidylinositol 4-kinase (PI4K) to the plasma membrane. The complex acts as a regulator of phosphatidylinositol 4-phosphate (PtdIns(4)P) synthesis. In the complex, plays a central role in bridging PI4KA to EFR3B and FAM126A, via direct interactions.
1058	TTLL12	9606.ENSP00000216129	TTLL12	Tubulin--tyrosine ligase-like protein 12; Negatively regulates post-translational modifications of tubulin, including detyrosination of the C-terminus and polyglutamylation of glutamate residues. Also, indirectly promotes histone H4 trimethylation at 'Lys-20' (H4K20me3). Probably by controlling tubulin and/or histone H4 post-translational modifications, plays a role in mitosis and in maintaining …
1059	TUBA4B	9606.ENSP00000487719	TUBA4B	Putative tubulin-like protein alpha-4B; Tubulin alpha 4b.
1060	TUBB6	9606.ENSP00000318697	TUBB6	Tubulin beta-6 chain; Tubulin is the major constituent of microtubules. It binds two moles of GTP, one at an exchangeable site on the beta chain and one at a non-exchangeable site on the alpha chain. Belongs to the tubulin family.
1061	TXNDC12	9606.ENSP00000360688	TXNDC12	Thioredoxin domain-containing protein 12; Possesses significant protein thiol-disulfide oxidase activity.
1062	TXNDC15	9606.ENSP00000351157	TXNDC15	Thioredoxin domain-containing protein 15; Acts as a positive regulator of ciliary hedgehog signaling (By similarity). Involved in ciliogenesis.
1063	TXNIP	9606.ENSP00000462521	TXNIP	Thioredoxin-interacting protein; May act as an oxidative stress mediator by inhibiting thioredoxin activity or by limiting its bioavailability. Interacts with COPS5 and restores COPS5-induced suppression of CDKN1B stability, blocking the COPS5-mediated translocation of CDKN1B from the nucleus to the cytoplasm. Functions as a transcriptional repressor, possibly by acting as a bridge molecule betwe…
1064	UBAC2	9606.ENSP00000383911	UBAC2	Ubiquitin-associated domain-containing protein 2; Restricts trafficking of FAF2 from the endoplasmic reticulum to lipid droplets. In association with LMBR1L and E3 ubiquitin-protein ligase AMFR, negatively regulates the canonical Wnt signaling pathway in the lymphocytes by promoting the ubiquitin- mediated degradation of CTNNB1 and Wnt receptors FZD6 and LRP6.
1065	UBE2H	9606.ENSP00000347836	UBE2H	Ubiquitin-conjugating enzyme E2 H; Accepts ubiquitin from the E1 complex and catalyzes its covalent attachment to other proteins. E2 ubiquitin conjugating enzyme that transfers ubiquitin to MAEA, a core component of the CTLH E3 ubiquitin-protein ligase complex. In vitro catalyzes 'Lys-11'- and 'Lys-48'-linked polyubiquitination. Capable, in vitro, to ubiquitinate histone H2A.
1066	UBE2I	9606.ENSP00000348056	UBE2I	SUMO-conjugating enzyme UBC9; Accepts the ubiquitin-like proteins SUMO1, SUMO2, SUMO3, SUMO4 and SUMO1P1/SUMO5 from the UBLE1A-UBLE1B E1 complex and catalyzes their covalent attachment to other proteins with the help of an E3 ligase such as RANBP2, CBX4 and ZNF451. Can catalyze the formation of poly-SUMO chains. Necessary for sumoylation of FOXL2 and KAT5. Essential for nuclear architecture and c…
1067	UBE2J2	9606.ENSP00000383719	UBE2J2	Ubiquitin-conjugating enzyme E2 J2; Catalyzes the covalent attachment of ubiquitin to other proteins. Seems to function in the selective degradation of misfolded membrane proteins from the endoplasmic reticulum (ERAD). Belongs to the ubiquitin-conjugating enzyme family.
1068	UBE2L6	9606.ENSP00000287156	UBE2L6	Ubiquitin/ISG15-conjugating enzyme E2 L6; Catalyzes the covalent attachment of ubiquitin or ISG15 to other proteins. Functions in the E6/E6-AP-induced ubiquitination of p53/TP53. Promotes ubiquitination and subsequent proteasomal degradation of FLT3.
1069	UCN3	9606.ENSP00000369798	UCN3	Urocortin-3; Suppresses food intake, delays gastric emptying and decreases heat-induced edema. Might represent an endogenous ligand for maintaining homeostasis after stress.
1070	UCP2	9606.ENSP00000499695	UCP2	Mitochondrial uncoupling protein 2; UCP are mitochondrial transporter proteins that create proton leaks across the inner mitochondrial membrane, thus uncoupling oxidative phosphorylation from ATP synthesis. As a result, energy is dissipated in the form of heat; Belongs to the mitochondrial carrier (TC 2.A.29) family.
1071	UNC13A	9606.ENSP00000429562	UNC13A	Protein unc-13 homolog A; Plays a role in vesicle maturation during exocytosis as a target of the diacylglycerol second messenger pathway. Involved in neurotransmitter release by acting in synaptic vesicle priming prior to vesicle fusion and participates in the activity-dependent refilling of readily releasable vesicle pool (RRP). Essential for synaptic vesicle maturation in most excitatory/gluta…
1072	UNG	9606.ENSP00000242576	UNG	Uracil-DNA glycosylase; Excises uracil residues from the DNA which can arise as a result of misincorporation of dUMP residues by DNA polymerase or due to deamination of cytosine.
1073	UROS	9606.ENSP00000357787	UROS	Uroporphyrinogen-III synthase; Catalyzes cyclization of the linear tetrapyrrole, hydroxymethylbilane, to the macrocyclic uroporphyrinogen III, the branch point for the various sub-pathways leading to the wide diversity of porphyrins. Porphyrins act as cofactors for a multitude of enzymes that perform a variety of processes within the cell such as methionine synthesis (vitamin B12) or oxygen trans…
1074	UTF1	9606.ENSP00000305906	UTF1	Undifferentiated embryonic cell transcription factor 1; Acts as a transcriptional coactivator of ATF2.
1075	VASN	9606.ENSP00000306864	VASN	Vasorin; May act as an inhibitor of TGF-beta signaling.
1076	VAV2	9606.ENSP00000360916	VAV2	Guanine nucleotide exchange factor VAV2; Guanine nucleotide exchange factor for the Rho family of Ras- related GTPases. Plays an important role in angiogenesis. Its recruitment by phosphorylated EPHA2 is critical for EFNA1-induced RAC1 GTPase activation and vascular endothelial cell migration and assembly (By similarity).
1077	VCL	9606.ENSP00000211998	VCL	Vinculin; Actin filament (F-actin)-binding protein involved in cell- matrix adhesion and cell-cell adhesion. Regulates cell-surface E- cadherin expression and potentiates mechanosensing by the E-cadherin complex. May also play important roles in cell morphology and locomotion; Belongs to the vinculin/alpha-catenin family.
1078	VENTX	9606.ENSP00000357556	VENTX	Homeobox protein VENTX; May be involved in ventralization.
1079	VGF	9606.ENSP00000249330	VGF	Neuroendocrine regulatory peptide-1; [Neurosecretory protein VGF]: Secreted polyprotein that is packaged and proteolytically processed by prohormone convertases PCSK1 and PCSK2 in a cell-type-specific manner (By similarity). VGF and peptides derived from its processing play many roles in neurogenesis and neuroplasticity associated with learning, memory, depression and chronic pain (By similarity)…
1080	VHL	9606.ENSP00000256474	VHL	Von Hippel-Lindau disease tumor suppressor; Involved in the ubiquitination and subsequent proteasomal degradation via the von Hippel-Lindau ubiquitination complex. Seems to act as a target recruitment subunit in the E3 ubiquitin ligase complex and recruits hydroxylated hypoxia-inducible factor (HIF) under normoxic conditions. Involved in transcriptional repression through interaction with HIF1A, …
1081	VILL	9606.ENSP00000283713	VILL	Villin-like protein; Possible tumor suppressor.
1082	VIPR2	9606.ENSP00000262178	VIPR2	Vasoactive intestinal polypeptide receptor 2; This is a receptor for VIP as well as PACAP-38 and -27, the activity of this receptor is mediated by G proteins which activate adenylyl cyclase. Can be coupled to phospholipase C.
1083	VPS28	9606.ENSP00000366565	VPS28	Vacuolar protein sorting-associated protein 28 homolog; Component of the ESCRT-I complex, a regulator of vesicular trafficking process.
1084	VPS4B	9606.ENSP00000238497	VPS4B	Vacuolar protein sorting-associated protein 4B; Involved in late steps of the endosomal multivesicular bodies (MVB) pathway. Recognizes membrane-associated ESCRT-III assemblies and catalyzes their disassembly, possibly in combination with membrane fission. Redistributes the ESCRT-III components to the cytoplasm for further rounds of MVB sorting. MVBs contain intraluminal vesicles (ILVs) that are …
1085	WDFY3	9606.ENSP00000295888	WDFY3	WD repeat and FYVE domain-containing protein 3; Required for selective macroautophagy (aggrephagy). Acts as an adapter protein by linking specific proteins destined for degradation to the core autophagic machinery members, such as the ATG5- ATG12-ATG16L E3-like ligase, SQSTM1 and LC3. Along with p62/SQSTM1, involved in the formation and autophagic degradation of cytoplasmic ubiquitin-containing i…
1086	WDR46	9606.ENSP00000363746	WDR46	WD repeat-containing protein 46; Scaffold component of the nucleolar structure. Required for localization of DDX21 and NCL to the granular compartment of the nucleolus.
1087	WDR59	9606.ENSP00000262144	WDR59	GATOR complex protein WDR59; As a component of the GATOR subcomplex GATOR2, functions within the amino acid-sensing branch of the TORC1 signaling pathway. Indirectly activates mTORC1 and the TORC1 signaling pathway through the inhibition of the GATOR1 subcomplex. It is negatively regulated by the upstream amino acid sensors SESN2 and CASTOR1.
1088	WEE1	9606.ENSP00000402084	WEE1	Wee1-like protein kinase; Acts as a negative regulator of entry into mitosis (G2 to M transition) by protecting the nucleus from cytoplasmically activated cyclin B1-complexed CDK1 before the onset of mitosis by mediating phosphorylation of CDK1 on 'Tyr-15'. Specifically phosphorylates and inactivates cyclin B1-complexed CDK1 reaching a maximum during G2 phase and a minimum as cells enter M phase.…
1089	WFDC9	9606.ENSP00000320532	WFDC9	Protein WFDC9; WAP four-disulfide core domain 9.
1090	WHSC1	9606.ENSP00000372351	NSD2	Histone-lysine N-methyltransferase NSD2; Histone methyltransferase with histone H3 'Lys-27' (H3K27me) methyltransferase activity forming trimethylated 'Lys-27' (H3K27me3). Isoform 2 may act as a transcription regulator that binds DNA and suppresses IL5 transcription through HDAC recruitment.
1091	WHSC2	9606.ENSP00000445757	NELFA	Negative elongation factor A; Essential component of the NELF complex, a complex that negatively regulates the elongation of transcription by RNA polymerase II. The NELF complex, which acts via an association with the DSIF complex and causes transcriptional pausing, is counteracted by the P- TEFb kinase complex; Belongs to the NELF-A family.
1092	WNK4	9606.ENSP00000246914	WNK4	Serine/threonine-protein kinase WNK4; Serine/threonine kinase which plays an important role in the regulation of electrolyte homeostasis, cell signaling, survival and proliferation. Acts as an activator and inhibitor of sodium-coupled chloride cotransporters and potassium-coupled chloride cotransporters respectively. Activates SCNN1A, SCNN1B, SCNN1D, SGK1, TRPV5 and TRPV6. Regulates the activity …
1093	WNT9A	9606.ENSP00000272164	WNT9A	Protein Wnt-9a; Ligand for members of the frizzled family of seven transmembrane receptors. Functions in the canonical Wnt/beta-catenin signaling pathway. Required for normal timing of IHH expression during embryonic bone development, normal chondrocyte maturation and for normal bone mineralization during embryonic bone development. Plays a redundant role in maintaining joint integrity.
1094	WWC3	9606.ENSP00000370242	WWC3	Protein WWC3; WWC family member 3.
1095	XXYLT1	9606.ENSP00000309640	XXYLT1	Xyloside xylosyltransferase 1; Alpha-1,3-xylosyltransferase, which elongates the O-linked xylose-glucose disaccharide attached to EGF-like repeats in the extracellular domain of target proteins by catalyzing the addition of the second xylose. Known targets include Notch proteins and coagulation factors, such as F9 ; Belongs to the glycosyltransferase 8 family.
1096	XYLT1	9606.ENSP00000261381	XYLT1	Xylosyltransferase 1; Catalyzes the first step in the biosynthesis of chondroitin sulfate and dermatan sulfate proteoglycans, such as DCN. Transfers D- xylose from UDP-D-xylose to specific serine residues of the core protein. Required for normal embryonic and postnatal skeleton development, especially of the long bones. Required for normal maturation of chondrocytes during bone development, and n…
1097	YBEY	9606.ENSP00000329614	YBEY	Endoribonuclease YbeY; Single strand-specific metallo-endoribonuclease involved in rRNA maturation.
1098	YTHDC2	9606.ENSP00000161863	YTHDC2	3'-5' RNA helicase YTHDC2; 3'-5' RNA helicase that plays a key role in the male and female germline by promoting transition from mitotic to meiotic divisions in stem cells. Specifically recognizes and binds N6-methyladenosine (m6A)-containing RNAs, a modification present at internal sites of mRNAs and some non- coding RNAs that plays a role in the efficiency of RNA processing and stability. Essen…
1099	ZAP70	9606.ENSP00000264972	ZAP70	Tyrosine-protein kinase ZAP-70; Tyrosine kinase that plays an essential role in regulation of the adaptive immune response. Regulates motility, adhesion and cytokine expression of mature T-cells, as well as thymocyte development. Contributes also to the development and activation of primary B- lymphocytes. When antigen presenting cells (APC) activate T-cell receptor (TCR), a serie of phosphorylat…
1100	ZBTB39	9606.ENSP00000300101	ZBTB39	Zinc finger and BTB domain-containing protein 39; May be involved in transcriptional regulation; Belongs to the krueppel C2H2-type zinc-finger protein family.
1101	ZBTB5	9606.ENSP00000307604	ZBTB5	Zinc finger and BTB domain-containing protein 5; May be involved in transcriptional regulation.
1102	ZC3H12D	9606.ENSP00000386616	ZC3H12D	Probable ribonuclease ZC3H12D; May regulate cell growth likely by suppressing RB1 phosphorylation. May function as RNase and regulate the levels of target RNA species (Potential). In association with ZC3H12A enhances the degradation of interleukin IL-6 mRNA level in activated macrophages. Serve as a tumor suppressor in certain leukemia cells. Overexpression inhibits the G1 to S phase progression …
1103	ZC3H3	9606.ENSP00000262577	ZC3H3	Zinc finger CCCH domain-containing protein 3; Required for the export of polyadenylated mRNAs from the nucleus. Enhances ACVR1B-induced SMAD-dependent transcription. Binds to single-stranded DNA but not to double-stranded DNA in vitro. Involved in RNA cleavage (By similarity).
1104	ZDHHC3	9606.ENSP00000345268	ZDHHC3	Palmitoyltransferase ZDHHC3; Palmitoyltransferase with broad specificity. Palmitoylates GABA receptors on their gamma subunit (GABRG1, GABRG2 and GABRG3), which regulates synaptic clustering and/or cell surface stability (By similarity). Palmitoylates glutamate receptors GRIA1 and GRIA2, which leads to their retention in Golgi. May also palmitoylate DLG4, DNAJC5 and SNAP25 (By similarity).
1105	ZDHHC4	9606.ENSP00000379934	ZDHHC4	Probable palmitoyltransferase ZDHHC4; Zinc finger DHHC-type palmitoyltransferase 4.
1106	ZFC3H1	9606.ENSP00000368017	ZFC3H1	Zinc finger C3H1 domain-containing protein; Subunit of the trimeric poly(A) tail exosome targeting (PAXT) complex, a complex that directs a subset of long and polyadenylated poly(A) RNAs for exosomal degradation. The RNA exosome is fundamental for the degradation of RNA in eukaryotic nuclei. Substrate targeting is facilitated by its cofactor MTREX, which links to RNA-binding protein adapters.
1107	ZFHX3	9606.ENSP00000493252	ZFHX3	Zinc finger homeobox protein 3; Transcriptional regulator which can act as an activator or a repressor. Inhibits the enhancer element of the AFP gene by binding to its AT-rich core sequence. In concert with SMAD-dependent TGF-beta signaling can repress the transcription of AFP via its interaction with SMAD2/3. Regulates the circadian locomotor rhythms via transcriptional activation of neuropeptid…
1109	ZFP42	9606.ENSP00000317686	ZFP42	Zinc finger protein 42 homolog; Involved in the reprogramming of X-chromosome inactivation during the acquisition of pluripotency. Required for efficient elongation of TSIX, a non-coding RNA antisense to XIST. Binds DXPas34 enhancer within the TSIX promoter. Involved in ES cell self-renewal (By similarity).
1110	ZFYVE21	9606.ENSP00000216602	ZFYVE21	Zinc finger FYVE domain-containing protein 21; Plays a role in cell adhesion, and thereby in cell motility which requires repeated formation and disassembly of focal adhesions. Regulates microtubule-induced PTK2/FAK1 dephosphorylation, an event important for focal adhesion disassembly, as well as integrin beta- 1/ITGB1 cell surface expression.
1111	ZFYVE28	9606.ENSP00000290974	ZFYVE28	Lateral signaling target protein 2 homolog; Negative regulator of epidermal growth factor receptor (EGFR) signaling. Acts by promoting EGFR degradation in endosomes when not monoubiquitinated; Belongs to the lst-2 family.
1112	ZHX1	9606.ENSP00000297857	ZHX1	Zinc fingers and homeoboxes protein 1; Acts as a transcriptional repressor. Increases DNMT3B- mediated repressive transcriptional activity when DNMT3B is tethered to DNA. May link molecule between DNMT3B and other co-repressor proteins. Belongs to the ZHX family.
1113	ZHX2	9606.ENSP00000314709	ZHX2	Zinc fingers and homeoboxes protein 2; Acts as a transcriptional repressor. Represses the promoter activity of the CDC25C gene stimulated by NFYA. May play a role in retinal development where it regulates the composition of bipolar cell populations, by promoting differentiation of bipolar OFF-type cells (By similarity). In the brain, may promote maintenance and suppress differentiation of neural …
1114	ZMAT3	9606.ENSP00000311221	ZMAT3	Zinc finger matrin-type protein 3; Acts as a bona fide target gene of p53/TP53. May play a role in the TP53-dependent growth regulatory pathway. May contribute to TP53-mediated apoptosis by regulation of TP53 expression and translocation to the nucleus and nucleolus.
1115	ZMAT4	9606.ENSP00000297737	ZMAT4	Zinc finger matrin-type 4.
1116	ZMIZ1	9606.ENSP00000334474	ZMIZ1	Zinc finger MIZ domain-containing protein 1; Acts as transcriptional coactivator. Increases ligand- dependent transcriptional activity of AR and promotes AR sumoylation. The stimulation of AR activity is dependent upon sumoylation. Also functions as a transcriptional coactivator in the TGF-beta signaling pathway by increasing the activity of the SMAD3/SMAD4 transcriptional complex. Involved in tr…
1117	ZMIZ2	9606.ENSP00000311778	ZMIZ2	Zinc finger MIZ domain-containing protein 2; Increases ligand-dependent transcriptional activity of AR and other nuclear hormone receptors.
1118	ZNF174	9606.ENSP00000268655	ZNF174	Zinc finger protein 174; Transcriptional repressor; Belongs to the krueppel C2H2-type zinc-finger protein family.
1119	ZNF177	9606.ENSP00000415070	ZNF177	Zinc finger protein 177; May be involved in transcriptional regulation; Belongs to the krueppel C2H2-type zinc-finger protein family.
1120	ZNF185	9606.ENSP00000440847	ZNF185	Zinc finger protein 185; May be involved in the regulation of cellular proliferation and/or differentiation.
1121	ZNF267	9606.ENSP00000300870	ZNF267	Zinc finger protein 267; May be involved in transcriptional regulation; Belongs to the krueppel C2H2-type zinc-finger protein family.
1122	ZNF273	9606.ENSP00000418719	ZNF273	Zinc finger protein 273; May be involved in transcriptional regulation; Belongs to the krueppel C2H2-type zinc-finger protein family.
1123	ZNF281	9606.ENSP00000294740	ZNF281	Zinc finger protein 281; Transcription repressor that plays a role in regulation of embryonic stem cells (ESCs) differentiation. Required for ESCs differentiation and acts by mediating autorepression of NANOG in ESCs: binds to the NANOG promoter and promotes association of NANOG protein to its own promoter and recruits the NuRD complex, which deacetylates histones. Not required for establishement…
1124	ZNF282	9606.ENSP00000477841	ZNF282	Zinc finger protein 282; Binds to the U5 repressive element (U5RE) of the human T cell leukemia virus type I long terminal repeat. It recognizes the 5'- TCCACCCC-3' sequence as a core motif and exerts a strong repressive effect on HTLV-I LTR-mediated expression; Belongs to the krueppel C2H2-type zinc-finger protein family.
1125	ZNF335	9606.ENSP00000325326	ZNF335	Zinc finger protein 335; Component or associated component of some histone methyltransferase complexes may regulate transcription through recruitment of those complexes on gene promoters. Enhances ligand- dependent transcriptional activation by nuclear hormone receptors. Plays an important role in neural progenitor cell proliferation and self-renewal through the regulation of specific genes invol…
1126	ZNF341	9606.ENSP00000364346	ZNF341	Zinc finger protein 341; Transcriptional activator of STAT3 involved in the regulation of immune homeostasis. Also able to activate STAT1 transcription. Belongs to the krueppel C2H2-type zinc-finger protein family.
1127	ZNF343	9606.ENSP00000482819	ZNF343	Zinc finger protein 343; May be involved in transcriptional regulation; Belongs to the krueppel C2H2-type zinc-finger protein family.
1128	ZNF367	9606.ENSP00000364405	ZNF367	Zinc finger protein 367; Transcriptional activator. Isoform 1 may be involved in transcriptional activation of erythroid genes.
1129	ZNF382	9606.ENSP00000292928	ZNF382	Zinc finger protein 382; Functions as a sequence-specific transcriptional repressor. Belongs to the krueppel C2H2-type zinc-finger protein family.
1130	ZNF385B	9606.ENSP00000386845	ZNF385B	Zinc finger protein 385B; May play a role in p53/TP53-mediated apoptosis.
1131	ZNF428	9606.ENSP00000300811	ZNF428	Zinc finger protein 428.
1132	ZNF444	9606.ENSP00000338860	ZNF444	Zinc finger protein 444; Transcriptional regulator. Binds to the 5'-flanking critical region of the SCARF1 promoter; Belongs to the krueppel C2H2-type zinc-finger protein family.
1133	ZNF468	9606.ENSP00000470381	ZNF468	Zinc finger protein 468; May be involved in transcriptional regulation; Belongs to the krueppel C2H2-type zinc-finger protein family.
1134	ZNF497	9606.ENSP00000311183	ZNF497	Zinc finger protein 497; May be involved in transcriptional regulation.
1135	ZNF511	9606.ENSP00000355251	ZNF511	Zinc finger protein 511; May be involved in transcriptional regulation; Belongs to the krueppel C2H2-type zinc-finger protein family.
1136	ZNF518A	9606.ENSP00000485614	ZNF518A	Zinc finger protein 518A; May be involved in transcriptional regulation.
1137	ZNF540	9606.ENSP00000324598	ZNF540	Zinc finger protein 540; May act as a transcriptional repressor.
1138	ZNF561	9606.ENSP00000303915	ZNF561	Zinc finger protein 561; May be involved in transcriptional regulation.
1139	ZNF644	9606.ENSP00000359469	ZNF644	Zinc finger protein 644; May be involved in transcriptional regulation.
1140	ZNF747	9606.ENSP00000457274	ZNF747	KRAB domain-containing protein ZNF747; Zinc finger protein 747.
1141	ZNF75D	9606.ENSP00000359802	ZNF75D	Zinc finger protein 75D; May be involved in transcriptional regulation.
1142	ZNF774	9606.ENSP00000346348	ZNF774	Zinc finger protein 774; May be involved in transcriptional regulation.
1143	ZNF787	9606.ENSP00000478557	ZNF787	Zinc finger protein 787; May be involved in transcriptional regulation; Belongs to the krueppel C2H2-type zinc-finger protein family.
1144	ZNF790	9606.ENSP00000349161	ZNF790	Zinc finger protein 790; May be involved in transcriptional regulation; Belongs to the krueppel C2H2-type zinc-finger protein family.
1145	ZNF800	9606.ENSP00000265827	ZNF800	Zinc finger protein 800; May be involved in transcriptional regulation; Belongs to the krueppel C2H2-type zinc-finger protein family.
1146	ZNRF1	9606.ENSP00000335091	ZNRF1	E3 ubiquitin-protein ligase ZNRF1; E3 ubiquitin-protein ligase that mediates the ubiquitination of AKT1 and GLUL, thereby playing a role in neuron cells differentiation. Plays a role in the establishment and maintenance of neuronal transmission and plasticity. Regulates Schwann cells differentiation by mediating ubiquitination of GLUL. Promotes neurodegeneration by mediating 'Lys-48'-linked polyu…
1147	ZSCAN1	9606.ENSP00000282326	ZSCAN1	Zinc finger and SCAN domain-containing protein 1; May be involved in transcriptional regulation.
1148	ZXDA	9606.ENSP00000351530	ZXDA	Zinc finger X-linked protein ZXDA; Cooperates with CIITA to promote transcription of MHC class I and MHC class II genes.

## Sheet: S1C. StringDB ontologies
#node	identifier	category	term ID	term description
AAK1	9606.ENSP00000386456	GO Process	GO:0006468	Protein phosphorylation
AAK1	9606.ENSP00000386456	GO Process	GO:0006793	Phosphorus metabolic process
AAK1	9606.ENSP00000386456	GO Process	GO:0006796	Phosphate-containing compound metabolic process
AAK1	9606.ENSP00000386456	GO Process	GO:0006807	Nitrogen compound metabolic process
AAK1	9606.ENSP00000386456	GO Process	GO:0006810	Transport
AAK1	9606.ENSP00000386456	GO Process	GO:0006897	Endocytosis
AAK1	9606.ENSP00000386456	GO Process	GO:0008152	Metabolic process
AAK1	9606.ENSP00000386456	GO Process	GO:0008593	Regulation of Notch signaling pathway
AAK1	9606.ENSP00000386456	GO Process	GO:0009966	Regulation of signal transduction
AAK1	9606.ENSP00000386456	GO Process	GO:0009967	Positive regulation of signal transduction
AAK1	9606.ENSP00000386456	GO Process	GO:0009987	Cellular process
AAK1	9606.ENSP00000386456	GO Process	GO:0010646	Regulation of cell communication
AAK1	9606.ENSP00000386456	GO Process	GO:0010647	Positive regulation of cell communication
AAK1	9606.ENSP00000386456	GO Process	GO:0016043	Cellular component organization
AAK1	9606.ENSP00000386456	GO Process	GO:0016192	Vesicle-mediated transport
AAK1	9606.ENSP00000386456	GO Process	GO:0016310	Phosphorylation
AAK1	9606.ENSP00000386456	GO Process	GO:0019538	Protein metabolic process
AAK1	9606.ENSP00000386456	GO Process	GO:0023051	Regulation of signaling
AAK1	9606.ENSP00000386456	GO Process	GO:0023056	Positive regulation of signaling
AAK1	9606.ENSP00000386456	GO Process	GO:0030100	Regulation of endocytosis
AAK1	9606.ENSP00000386456	GO Process	GO:0031647	Regulation of protein stability
AAK1	9606.ENSP00000386456	GO Process	GO:0032879	Regulation of localization
AAK1	9606.ENSP00000386456	GO Process	GO:0032880	Regulation of protein localization
AAK1	9606.ENSP00000386456	GO Process	GO:0036211	Protein modification process
AAK1	9606.ENSP00000386456	GO Process	GO:0043170	Macromolecule metabolic process
AAK1	9606.ENSP00000386456	GO Process	GO:0043412	Macromolecule modification
AAK1	9606.ENSP00000386456	GO Process	GO:0044237	Cellular metabolic process
AAK1	9606.ENSP00000386456	GO Process	GO:0044238	Primary metabolic process
AAK1	9606.ENSP00000386456	GO Process	GO:0045747	Positive regulation of Notch signaling pathway
AAK1	9606.ENSP00000386456	GO Process	GO:0046777	Protein autophosphorylation
AAK1	9606.ENSP00000386456	GO Process	GO:0048259	Regulation of receptor-mediated endocytosis
AAK1	9606.ENSP00000386456	GO Process	GO:0048518	Positive regulation of biological process
AAK1	9606.ENSP00000386456	GO Process	GO:0048522	Positive regulation of cellular process
AAK1	9606.ENSP00000386456	GO Process	GO:0048583	Regulation of response to stimulus
AAK1	9606.ENSP00000386456	GO Process	GO:0048584	Positive regulation of response to stimulus
AAK1	9606.ENSP00000386456	GO Process	GO:0050789	Regulation of biological process
AAK1	9606.ENSP00000386456	GO Process	GO:0050794	Regulation of cellular process
AAK1	9606.ENSP00000386456	GO Process	GO:0050821	Protein stabilization
AAK1	9606.ENSP00000386456	GO Process	GO:0051049	Regulation of transport
AAK1	9606.ENSP00000386456	GO Process	GO:0051128	Regulation of cellular component organization
AAK1	9606.ENSP00000386456	GO Process	GO:0051179	Localization
AAK1	9606.ENSP00000386456	GO Process	GO:0051234	Establishment of localization
AAK1	9606.ENSP00000386456	GO Process	GO:0060341	Regulation of cellular localization
AAK1	9606.ENSP00000386456	GO Process	GO:0060627	Regulation of vesicle-mediated transport
AAK1	9606.ENSP00000386456	GO Process	GO:0061024	Membrane organization
AAK1	9606.ENSP00000386456	GO Process	GO:0065007	Biological regulation
AAK1	9606.ENSP00000386456	GO Process	GO:0065008	Regulation of biological quality
AAK1	9606.ENSP00000386456	GO Process	GO:0071704	Organic substance metabolic process
AAK1	9606.ENSP00000386456	GO Process	GO:0071840	Cellular component organization or biogenesis
AAK1	9606.ENSP00000386456	GO Process	GO:1901564	Organonitrogen compound metabolic process
AAK1	9606.ENSP00000386456	GO Process	GO:2000369	Regulation of clathrin-dependent endocytosis
AAK1	9606.ENSP00000386456	GO Function	GO:0000166	Nucleotide binding
AAK1	9606.ENSP00000386456	GO Function	GO:0003824	Catalytic activity
AAK1	9606.ENSP00000386456	GO Function	GO:0004672	Protein kinase activity
AAK1	9606.ENSP00000386456	GO Function	GO:0004674	Protein serine/threonine kinase activity
AAK1	9606.ENSP00000386456	GO Function	GO:0005102	Signaling receptor binding
AAK1	9606.ENSP00000386456	GO Function	GO:0005112	Notch binding
AAK1	9606.ENSP00000386456	GO Function	GO:0005488	Binding
AAK1	9606.ENSP00000386456	GO Function	GO:0005515	Protein binding
AAK1	9606.ENSP00000386456	GO Function	GO:0005524	ATP binding
AAK1	9606.ENSP00000386456	GO Function	GO:0016301	Kinase activity
AAK1	9606.ENSP00000386456	GO Function	GO:0016740	Transferase activity
AAK1	9606.ENSP00000386456	GO Function	GO:0016772	Transferase activity, transferring phosphorus-containing groups
AAK1	9606.ENSP00000386456	GO Function	GO:0016773	Phosphotransferase activity, alcohol group as acceptor
AAK1	9606.ENSP00000386456	GO Function	GO:0017076	Purine nucleotide binding
AAK1	9606.ENSP00000386456	GO Function	GO:0030554	Adenyl nucleotide binding
AAK1	9606.ENSP00000386456	GO Function	GO:0032553	Ribonucleotide binding
AAK1	9606.ENSP00000386456	GO Function	GO:0032555	Purine ribonucleotide binding
AAK1	9606.ENSP00000386456	GO Function	GO:0032559	Adenyl ribonucleotide binding
AAK1	9606.ENSP00000386456	GO Function	GO:0035612	AP-2 adaptor complex binding
AAK1	9606.ENSP00000386456	GO Function	GO:0035639	Purine ribonucleoside triphosphate binding
AAK1	9606.ENSP00000386456	GO Function	GO:0036094	Small molecule binding
AAK1	9606.ENSP00000386456	GO Function	GO:0043167	Ion binding
AAK1	9606.ENSP00000386456	GO Function	GO:0043168	Anion binding
AAK1	9606.ENSP00000386456	GO Function	GO:0044877	Protein-containing complex binding
AAK1	9606.ENSP00000386456	GO Function	GO:0097159	Organic cyclic compound binding
AAK1	9606.ENSP00000386456	GO Function	GO:0097367	Carbohydrate derivative binding
AAK1	9606.ENSP00000386456	GO Function	GO:0106310	Protein serine kinase activity
AAK1	9606.ENSP00000386456	GO Function	GO:0140096	Catalytic activity, acting on a protein
AAK1	9606.ENSP00000386456	GO Function	GO:1901265	Nucleoside phosphate binding
AAK1	9606.ENSP00000386456	GO Function	GO:1901363	Heterocyclic compound binding
AAK1	9606.ENSP00000386456	GO Component	GO:0005622	Intracellular anatomical structure
AAK1	9606.ENSP00000386456	GO Component	GO:0005737	Cytoplasm
AAK1	9606.ENSP00000386456	GO Component	GO:0005829	Cytosol
AAK1	9606.ENSP00000386456	GO Component	GO:0005886	Plasma membrane
AAK1	9606.ENSP00000386456	GO Component	GO:0005905	Clathrin-coated pit
AAK1	9606.ENSP00000386456	GO Component	GO:0012505	Endomembrane system
AAK1	9606.ENSP00000386456	GO Component	GO:0016020	Membrane
AAK1	9606.ENSP00000386456	GO Component	GO:0019897	Extrinsic component of plasma membrane
AAK1	9606.ENSP00000386456	GO Component	GO:0019898	Extrinsic component of membrane
AAK1	9606.ENSP00000386456	GO Component	GO:0030054	Cell junction
AAK1	9606.ENSP00000386456	GO Component	GO:0030135	Coated vesicle
AAK1	9606.ENSP00000386456	GO Component	GO:0030136	Clathrin-coated vesicle
AAK1	9606.ENSP00000386456	GO Component	GO:0030424	Axon
AAK1	9606.ENSP00000386456	GO Component	GO:0031252	Cell leading edge
AAK1	9606.ENSP00000386456	GO Component	GO:0031410	Cytoplasmic vesicle
AAK1	9606.ENSP00000386456	GO Component	GO:0031982	Vesicle
AAK1	9606.ENSP00000386456	GO Component	GO:0042995	Cell projection
AAK1	9606.ENSP00000386456	GO Component	GO:0043005	Neuron projection
AAK1	9606.ENSP00000386456	GO Component	GO:0043195	Terminal bouton
AAK1	9606.ENSP00000386456	GO Component	GO:0043226	Organelle
AAK1	9606.ENSP00000386456	GO Component	GO:0043227	Membrane-bounded organelle
AAK1	9606.ENSP00000386456	GO Component	GO:0043229	Intracellular organelle
AAK1	9606.ENSP00000386456	GO Component	GO:0043231	Intracellular membrane-bounded organelle
AAK1	9606.ENSP00000386456	GO Component	GO:0043679	Axon terminus
AAK1	9606.ENSP00000386456	GO Component	GO:0044306	Neuron projection terminus
AAK1	9606.ENSP00000386456	GO Component	GO:0045202	Synapse
AAK1	9606.ENSP00000386456	GO Component	GO:0070161	Anchoring junction
AAK1	9606.ENSP00000386456	GO Component	GO:0071944	Cell periphery
AAK1	9606.ENSP00000386456	GO Component	GO:0097708	Intracellular vesicle
AAK1	9606.ENSP00000386456	GO Component	GO:0098590	Plasma membrane region
AAK1	9606.ENSP00000386456	GO Component	GO:0098793	Presynapse
AAK1	9606.ENSP00000386456	GO Component	GO:0110165	Cellular anatomical entity
AAK1	9606.ENSP00000386456	GO Component	GO:0120025	Plasma membrane bounded cell projection
AAK1	9606.ENSP00000386456	GO Component	GO:0150034	Distal axon
AAK1	9606.ENSP00000386456	STRING clusters	CL:13766	Mixed, incl. Membrane coat, and Sec7, C-terminal domain superfamily
AAK1	9606.ENSP00000386456	STRING clusters	CL:13767	Clathrin coat, and Presynaptic endocytosis
AAK1	9606.ENSP00000386456	STRING clusters	CL:13769	Clathrin coat, and Presynaptic endocytosis
AAK1	9606.ENSP00000386456	STRING clusters	CL:13770	Clathrin coat, and Presynaptic endocytosis
AAK1	9606.ENSP00000386456	STRING clusters	CL:13771	Clathrin coat, and Eps15 homology domain
AAK1	9606.ENSP00000386456	STRING clusters	CL:13773	Clathrin vesicle coat, and Eps15 homology domain
AAK1	9606.ENSP00000386456	Reactome	HSA-199991	Membrane Trafficking
AAK1	9606.ENSP00000386456	Reactome	HSA-5653656	Vesicle-mediated transport
AAK1	9606.ENSP00000386456	Reactome	HSA-8856825	Cargo recognition for clathrin-mediated endocytosis
AAK1	9606.ENSP00000386456	Reactome	HSA-8856828	Clathrin-mediated endocytosis
AAK1	9606.ENSP00000386456	WikiPathways	WP5323	Fatty Acids and Lipoproteins Transport in Hepatocytes
AAK1	9606.ENSP00000386456	TISSUES	BTO:0000000	Tissues, cell types and enzyme sources
AAK1	9606.ENSP00000386456	TISSUES	BTO:0000042	Animal
AAK1	9606.ENSP00000386456	TISSUES	BTO:0000089	Blood
AAK1	9606.ENSP00000386456	TISSUES	BTO:0000142	Brain
AAK1	9606.ENSP00000386456	TISSUES	BTO:0000146	Brain stem
AAK1	9606.ENSP00000386456	TISSUES	BTO:0000227	Central nervous system
AAK1	9606.ENSP00000386456	TISSUES	BTO:0000232	Cerebellum
AAK1	9606.ENSP00000386456	TISSUES	BTO:0000282	Head
AAK1	9606.ENSP00000386456	TISSUES	BTO:0000570	Hematopoietic system
AAK1	9606.ENSP00000386456	TISSUES	BTO:0000574	Hematopoietic cell
AAK1	9606.ENSP00000386456	TISSUES	BTO:0000672	Hindbrain
AAK1	9606.ENSP00000386456	TISSUES	BTO:0000673	Metencephalon
AAK1	9606.ENSP00000386456	TISSUES	BTO:0000751	Leukocyte
AAK1	9606.ENSP00000386456	TISSUES	BTO:0000753	Lymphoid tissue
AAK1	9606.ENSP00000386456	TISSUES	BTO:0000775	Lymphocyte
AAK1	9606.ENSP00000386456	TISSUES	BTO:0000782	T-lymphocyte
AAK1	9606.ENSP00000386456	TISSUES	BTO:0001096	Lymphoid cell
AAK1	9606.ENSP00000386456	TISSUES	BTO:0001484	Nervous system
AAK1	9606.ENSP00000386456	TISSUES	BTO:0001489	Whole body
AAK1	9606.ENSP00000386456	TISSUES	BTO:0001491	Viscus
AAK1	9606.ENSP00000386456	TISSUES	BTO:0005810	Immune system
AAK1	9606.ENSP00000386456	COMPARTMENTS	GOCC:0005622	Intracellular
AAK1	9606.ENSP00000386456	COMPARTMENTS	GOCC:0005737	Cytoplasm
AAK1	9606.ENSP00000386456	COMPARTMENTS	GOCC:0005829	Cytosol
AAK1	9606.ENSP00000386456	COMPARTMENTS	GOCC:0005886	Plasma membrane
AAK1	9606.ENSP00000386456	COMPARTMENTS	GOCC:0005905	Clathrin-coated pit
AAK1	9606.ENSP00000386456	COMPARTMENTS	GOCC:0012505	Endomembrane system
AAK1	9606.ENSP00000386456	COMPARTMENTS	GOCC:0016020	Membrane
AAK1	9606.ENSP00000386456	COMPARTMENTS	GOCC:0019897	Extrinsic component of plasma membrane
AAK1	9606.ENSP00000386456	COMPARTMENTS	GOCC:0019898	Extrinsic component of membrane
AAK1	9606.ENSP00000386456	COMPARTMENTS	GOCC:0030054	Cell junction
AAK1	9606.ENSP00000386456	COMPARTMENTS	GOCC:0030135	Coated vesicle
AAK1	9606.ENSP00000386456	COMPARTMENTS	GOCC:0030136	Clathrin-coated vesicle
AAK1	9606.ENSP00000386456	COMPARTMENTS	GOCC:0030424	Axon
AAK1	9606.ENSP00000386456	COMPARTMENTS	GOCC:0031410	Cytoplasmic vesicle
AAK1	9606.ENSP00000386456	COMPARTMENTS	GOCC:0031982	Vesicle
AAK1	9606.ENSP00000386456	COMPARTMENTS	GOCC:0042995	Cell projection
AAK1	9606.ENSP00000386456	COMPARTMENTS	GOCC:0043005	Neuron projection
AAK1	9606.ENSP00000386456	COMPARTMENTS	GOCC:0043195	Terminal bouton
AAK1	9606.ENSP00000386456	COMPARTMENTS	GOCC:0043226	Organelle
AAK1	9606.ENSP00000386456	COMPARTMENTS	GOCC:0043227	Membrane-bounded organelle
AAK1	9606.ENSP00000386456	COMPARTMENTS	GOCC:0043229	Intracellular organelle
AAK1	9606.ENSP00000386456	COMPARTMENTS	GOCC:0043231	Intracellular membrane-bounded organelle
AAK1	9606.ENSP00000386456	COMPARTMENTS	GOCC:0043679	Axon terminus
AAK1	9606.ENSP00000386456	COMPARTMENTS	GOCC:0044306	Neuron projection terminus
AAK1	9606.ENSP00000386456	COMPARTMENTS	GOCC:0045202	Synapse
AAK1	9606.ENSP00000386456	COMPARTMENTS	GOCC:0071944	Cell periphery
AAK1	9606.ENSP00000386456	COMPARTMENTS	GOCC:0097708	Intracellular vesicle
AAK1	9606.ENSP00000386456	COMPARTMENTS	GOCC:0098590	Plasma membrane region
AAK1	9606.ENSP00000386456	COMPARTMENTS	GOCC:0098793	Presynapse
AAK1	9606.ENSP00000386456	COMPARTMENTS	GOCC:0110165	Cellular anatomical entity
AAK1	9606.ENSP00000386456	COMPARTMENTS	GOCC:0120025	Plasma membrane bounded cell projection
AAK1	9606.ENSP00000386456	COMPARTMENTS	GOCC:0150034	Distal axon
AAK1	9606.ENSP00000386456	Monarch	EFO:0000246	Age
AAK1	9606.ENSP00000386456	Monarch	EFO:0000719	Temporal measurement
AAK1	9606.ENSP00000386456	Monarch	EFO:0002571	Medical procedure
AAK1	9606.ENSP00000386456	Monarch	EFO:0002694	Experimental process
AAK1	9606.ENSP00000386456	Monarch	EFO:0004302	Anthropometric measurement
AAK1	9606.ENSP00000386456	Monarch	EFO:0004305	Erythrocyte count
AAK1	9606.ENSP00000386456	Monarch	EFO:0004306	Erythrocyte indices
AAK1	9606.ENSP00000386456	Monarch	EFO:0004324	Body weights and measures
AAK1	9606.ENSP00000386456	Monarch	EFO:0004339	Body height
AAK1	9606.ENSP00000386456	Monarch	EFO:0004348	Hematocrit
AAK1	9606.ENSP00000386456	Monarch	EFO:0004503	Hematological measurement
AAK1	9606.ENSP00000386456	Monarch	EFO:0004509	Hemoglobin measurement
AAK1	9606.ENSP00000386456	Monarch	EFO:0004531	Urate measurement
AAK1	9606.ENSP00000386456	Monarch	EFO:0004542	Planned process
AAK1	9606.ENSP00000386456	Monarch	EFO:0004586	Complete blood cell count
AAK1	9606.ENSP00000386456	Monarch	EFO:0004703	Age at menarche
AAK1	9606.ENSP00000386456	Monarch	EFO:0004725	Metabolite measurement
AAK1	9606.ENSP00000386456	Monarch	EFO:0004730	Hormone measurement
AAK1	9606.ENSP00000386456	Monarch	EFO:0004747	Protein measurement
AAK1	9606.ENSP00000386456	Monarch	EFO:0004748	Thyroid stimulating hormone measurement
AAK1	9606.ENSP00000386456	Monarch	EFO:0004838	Calcium measurement
AAK1	9606.ENSP00000386456	Monarch	EFO:0004847	Age at onset
AAK1	9606.ENSP00000386456	Monarch	EFO:0005047	Erythrocyte measurement
AAK1	9606.ENSP00000386456	Monarch	EFO:0005275	Dihydroxy docosatrienoic acid measurement
AAK1	9606.ENSP00000386456	Monarch	EFO:0010078	Dentures
AAK1	9606.ENSP00000386456	UniProt Keywords	KW-0007	Acetylation
AAK1	9606.ENSP00000386456	UniProt Keywords	KW-0025	Alternative splicing
AAK1	9606.ENSP00000386456	UniProt Keywords	KW-0067	ATP-binding
AAK1	9606.ENSP00000386456	UniProt Keywords	KW-0168	Coated pit
AAK1	9606.ENSP00000386456	UniProt Keywords	KW-0254	Endocytosis
AAK1	9606.ENSP00000386456	UniProt Keywords	KW-0418	Kinase
AAK1	9606.ENSP00000386456	UniProt Keywords	KW-0472	Membrane
AAK1	9606.ENSP00000386456	UniProt Keywords	KW-0488	Methylation
AAK1	9606.ENSP00000386456	UniProt Keywords	KW-0547	Nucleotide-binding
AAK1	9606.ENSP00000386456	UniProt Keywords	KW-0597	Phosphoprotein
AAK1	9606.ENSP00000386456	UniProt Keywords	KW-0723	Serine/threonine-protein kinase
AAK1	9606.ENSP00000386456	UniProt Keywords	KW-0770	Synapse
AAK1	9606.ENSP00000386456	UniProt Keywords	KW-0808	Transferase
AAK1	9606.ENSP00000386456	UniProt Keywords	KW-0965	Cell junction
AAK1	9606.ENSP00000386456	UniProt Keywords	KW-0966	Cell projection
AAK1	9606.ENSP00000386456	UniProt Keywords	KW-1003	Cell membrane
AAK1	9606.ENSP00000386456	InterPro	IPR000719	Protein kinase domain
AAK1	9606.ENSP00000386456	InterPro	IPR008271	Serine/threonine-protein kinase, active site
AAK1	9606.ENSP00000386456	InterPro	IPR011009	Protein kinase-like domain superfamily
AARD	9606.ENSP00000367528	STRING clusters	CL:37333	Mostly uncharacterized, incl. Nanophthalmos, and Angle-closure glaucoma
AARD	9606.ENSP00000367528	STRING clusters	CL:37430	Mixed, incl. Nanophthalmos, and Angle-closure glaucoma
AARD	9606.ENSP00000367528	STRING clusters	CL:37476	Mixed, incl. Glutathione-dependent formaldehyde-activating enzyme, and Protein FAM222
ABCB9	9606.ENSP00000440288	GO Process	GO:0002376	Immune system process
ABCB9	9606.ENSP00000440288	GO Process	GO:0002474	Antigen processing and presentation of peptide antigen via MHC class I
ABCB9	9606.ENSP00000440288	GO Process	GO:0002483	Antigen processing and presentation of endogenous peptide antigen
ABCB9	9606.ENSP00000440288	GO Process	GO:0006518	Peptide metabolic process
ABCB9	9606.ENSP00000440288	GO Process	GO:0006807	Nitrogen compound metabolic process
ABCB9	9606.ENSP00000440288	GO Process	GO:0006810	Transport
ABCB9	9606.ENSP00000440288	GO Process	GO:0006857	Oligopeptide transport
ABCB9	9606.ENSP00000440288	GO Process	GO:0008104	Protein localization
ABCB9	9606.ENSP00000440288	GO Process	GO:0008152	Metabolic process
ABCB9	9606.ENSP00000440288	GO Process	GO:0009987	Cellular process
ABCB9	9606.ENSP00000440288	GO Process	GO:0015031	Protein transport
ABCB9	9606.ENSP00000440288	GO Process	GO:0015833	Peptide transport
ABCB9	9606.ENSP00000440288	GO Process	GO:0019882	Antigen processing and presentation
ABCB9	9606.ENSP00000440288	GO Process	GO:0019883	Antigen processing and presentation of endogenous antigen
ABCB9	9606.ENSP00000440288	GO Process	GO:0019885	Antigen processing and presentation of endogenous peptide antigen via MHC class I
ABCB9	9606.ENSP00000440288	GO Process	GO:0033036	Macromolecule localization
ABCB9	9606.ENSP00000440288	GO Process	GO:0034641	Cellular nitrogen compound metabolic process
ABCB9	9606.ENSP00000440288	GO Process	GO:0035672	Oligopeptide transmembrane transport
ABCB9	9606.ENSP00000440288	GO Process	GO:0042886	Amide transport
ABCB9	9606.ENSP00000440288	GO Process	GO:0043603	Cellular amide metabolic process
ABCB9	9606.ENSP00000440288	GO Process	GO:0044237	Cellular metabolic process
ABCB9	9606.ENSP00000440288	GO Process	GO:0045184	Establishment of protein localization
ABCB9	9606.ENSP00000440288	GO Process	GO:0048002	Antigen processing and presentation of peptide antigen
ABCB9	9606.ENSP00000440288	GO Process	GO:0051179	Localization
ABCB9	9606.ENSP00000440288	GO Process	GO:0051234	Establishment of localization
ABCB9	9606.ENSP00000440288	GO Process	GO:0051641	Cellular localization
ABCB9	9606.ENSP00000440288	GO Process	GO:0055085	Transmembrane transport
ABCB9	9606.ENSP00000440288	GO Process	GO:0070727	Cellular macromolecule localization
ABCB9	9606.ENSP00000440288	GO Process	GO:0071702	Organic substance transport
ABCB9	9606.ENSP00000440288	GO Process	GO:0071704	Organic substance metabolic process
ABCB9	9606.ENSP00000440288	GO Process	GO:0071705	Nitrogen compound transport
ABCB9	9606.ENSP00000440288	GO Process	GO:1901564	Organonitrogen compound metabolic process
ABCB9	9606.ENSP00000440288	GO Function	GO:0000166	Nucleotide binding
ABCB9	9606.ENSP00000440288	GO Function	GO:0005215	Transporter activity
ABCB9	9606.ENSP00000440288	GO Function	GO:0005488	Binding
ABCB9	9606.ENSP00000440288	GO Function	GO:0005515	Protein binding
ABCB9	9606.ENSP00000440288	GO Function	GO:0005524	ATP binding
ABCB9	9606.ENSP00000440288	GO Function	GO:0015399	Primary active transmembrane transporter activity
ABCB9	9606.ENSP00000440288	GO Function	GO:0015421	ABC-type oligopeptide transporter activity
ABCB9	9606.ENSP00000440288	GO Function	GO:0015433	ABC-type peptide antigen transporter activity
ABCB9	9606.ENSP00000440288	GO Function	GO:0015440	ABC-type peptide transporter activity
ABCB9	9606.ENSP00000440288	GO Function	GO:0017076	Purine nucleotide binding
ABCB9	9606.ENSP00000440288	GO Function	GO:0022804	Active transmembrane transporter activity
ABCB9	9606.ENSP00000440288	GO Function	GO:0022857	Transmembrane transporter activity
ABCB9	9606.ENSP00000440288	GO Function	GO:0030554	Adenyl nucleotide binding
ABCB9	9606.ENSP00000440288	GO Function	GO:0032553	Ribonucleotide binding
ABCB9	9606.ENSP00000440288	GO Function	GO:0032555	Purine ribonucleotide binding
ABCB9	9606.ENSP00000440288	GO Function	GO:0032559	Adenyl ribonucleotide binding
ABCB9	9606.ENSP00000440288	GO Function	GO:0035639	Purine ribonucleoside triphosphate binding
ABCB9	9606.ENSP00000440288	GO Function	GO:0035673	Oligopeptide transmembrane transporter activity
ABCB9	9606.ENSP00000440288	GO Function	GO:0036094	Small molecule binding
ABCB9	9606.ENSP00000440288	GO Function	GO:0042626	ATPase-coupled transmembrane transporter activity
ABCB9	9606.ENSP00000440288	GO Function	GO:0042802	Identical protein binding
ABCB9	9606.ENSP00000440288	GO Function	GO:0042803	Protein homodimerization activity
ABCB9	9606.ENSP00000440288	GO Function	GO:0042887	Amide transmembrane transporter activity
ABCB9	9606.ENSP00000440288	GO Function	GO:0043167	Ion binding
ABCB9	9606.ENSP00000440288	GO Function	GO:0043168	Anion binding
ABCB9	9606.ENSP00000440288	GO Function	GO:0046977	TAP binding
ABCB9	9606.ENSP00000440288	GO Function	GO:0046978	TAP1 binding
ABCB9	9606.ENSP00000440288	GO Function	GO:0046983	Protein dimerization activity
ABCB9	9606.ENSP00000440288	GO Function	GO:0097159	Organic cyclic compound binding
ABCB9	9606.ENSP00000440288	GO Function	GO:0097367	Carbohydrate derivative binding
ABCB9	9606.ENSP00000440288	GO Function	GO:0140359	ABC-type transporter activity
ABCB9	9606.ENSP00000440288	GO Function	GO:0140657	ATP-dependent activity
ABCB9	9606.ENSP00000440288	GO Function	GO:1901265	Nucleoside phosphate binding
ABCB9	9606.ENSP00000440288	GO Function	GO:1901363	Heterocyclic compound binding
ABCB9	9606.ENSP00000440288	GO Function	GO:1904680	Peptide transmembrane transporter activity
ABCB9	9606.ENSP00000440288	GO Component	GO:0000323	Lytic vacuole
ABCB9	9606.ENSP00000440288	GO Component	GO:0005622	Intracellular anatomical structure
ABCB9	9606.ENSP00000440288	GO Component	GO:0005737	Cytoplasm
ABCB9	9606.ENSP00000440288	GO Component	GO:0005764	Lysosome
ABCB9	9606.ENSP00000440288	GO Component	GO:0005765	Lysosomal membrane
ABCB9	9606.ENSP00000440288	GO Component	GO:0005773	Vacuole
ABCB9	9606.ENSP00000440288	GO Component	GO:0005774	Vacuolar membrane
ABCB9	9606.ENSP00000440288	GO Component	GO:0005783	Endoplasmic reticulum
ABCB9	9606.ENSP00000440288	GO Component	GO:0005789	Endoplasmic reticulum membrane
ABCB9	9606.ENSP00000440288	GO Component	GO:0012505	Endomembrane system
ABCB9	9606.ENSP00000440288	GO Component	GO:0016020	Membrane
ABCB9	9606.ENSP00000440288	GO Component	GO:0016021	Integral component of membrane
ABCB9	9606.ENSP00000440288	GO Component	GO:0030176	Integral component of endoplasmic reticulum membrane
ABCB9	9606.ENSP00000440288	GO Component	GO:0031090	Organelle membrane
ABCB9	9606.ENSP00000440288	GO Component	GO:0031224	Intrinsic component of membrane
ABCB9	9606.ENSP00000440288	GO Component	GO:0031227	Intrinsic component of endoplasmic reticulum membrane
ABCB9	9606.ENSP00000440288	GO Component	GO:0031300	Intrinsic component of organelle membrane
ABCB9	9606.ENSP00000440288	GO Component	GO:0031301	Integral component of organelle membrane
ABCB9	9606.ENSP00000440288	GO Component	GO:0031984	Organelle subcompartment
ABCB9	9606.ENSP00000440288	GO Component	GO:0032991	Protein-containing complex
ABCB9	9606.ENSP00000440288	GO Component	GO:0042175	Nuclear outer membrane-endoplasmic reticulum membrane network
ABCB9	9606.ENSP00000440288	GO Component	GO:0042824	MHC class I peptide loading complex
ABCB9	9606.ENSP00000440288	GO Component	GO:0043226	Organelle
ABCB9	9606.ENSP00000440288	GO Component	GO:0043227	Membrane-bounded organelle
ABCB9	9606.ENSP00000440288	GO Component	GO:0043229	Intracellular organelle
ABCB9	9606.ENSP00000440288	GO Component	GO:0043231	Intracellular membrane-bounded organelle
ABCB9	9606.ENSP00000440288	GO Component	GO:0098588	Bounding membrane of organelle
ABCB9	9606.ENSP00000440288	GO Component	GO:0098796	Membrane protein complex
ABCB9	9606.ENSP00000440288	GO Component	GO:0098827	Endoplasmic reticulum subcompartment
ABCB9	9606.ENSP00000440288	GO Component	GO:0098852	Lytic vacuole membrane
ABCB9	9606.ENSP00000440288	GO Component	GO:0110165	Cellular anatomical entity
ABCB9	9606.ENSP00000440288	GO Component	GO:0140534	Endoplasmic reticulum protein-containing complex
ABCB9	9606.ENSP00000440288	STRING clusters	CL:16224	Mixed, incl. MHC classes I/II-like antigen recognition protein, and Regulation of natural killer cell mediated immunity
ABCB9	9606.ENSP00000440288	STRING clusters	CL:16225	Mixed, incl. MHC classes I/II-like antigen recognition protein, and Antigen processing and presentation
ABCB9	9606.ENSP00000440288	STRING clusters	CL:16352	MHC protein complex assembly, and ABC-type peptide transporter activity
ABCB9	9606.ENSP00000440288	KEGG	hsa02010	ABC transporters
ABCB9	9606.ENSP00000440288	KEGG	hsa04142	Lysosome
ABCB9	9606.ENSP00000440288	Reactome	HSA-382551	Transport of small molecules
ABCB9	9606.ENSP00000440288	Reactome	HSA-382556	ABC-family proteins mediated transport
ABCB9	9606.ENSP00000440288	TISSUES	BTO:0000000	Tissues, cell types and enzyme sources
ABCB9	9606.ENSP00000440288	TISSUES	BTO:0000042	Animal
ABCB9	9606.ENSP00000440288	TISSUES	BTO:0000142	Brain
ABCB9	9606.ENSP00000440288	TISSUES	BTO:0000227	Central nervous system
ABCB9	9606.ENSP00000440288	TISSUES	BTO:0000282	Head
ABCB9	9606.ENSP00000440288	TISSUES	BTO:0001484	Nervous system
ABCB9	9606.ENSP00000440288	TISSUES	BTO:0001489	Whole body
ABCB9	9606.ENSP00000440288	COMPARTMENTS	GOCC:0000323	Lytic vacuole
ABCB9	9606.ENSP00000440288	COMPARTMENTS	GOCC:0005622	Intracellular
ABCB9	9606.ENSP00000440288	COMPARTMENTS	GOCC:0005737	Cytoplasm
ABCB9	9606.ENSP00000440288	COMPARTMENTS	GOCC:0005764	Lysosome
ABCB9	9606.ENSP00000440288	COMPARTMENTS	GOCC:0005765	Lysosomal membrane
ABCB9	9606.ENSP00000440288	COMPARTMENTS	GOCC:0005773	Vacuole
ABCB9	9606.ENSP00000440288	COMPARTMENTS	GOCC:0005774	Vacuolar membrane
ABCB9	9606.ENSP00000440288	COMPARTMENTS	GOCC:0005783	Endoplasmic reticulum
ABCB9	9606.ENSP00000440288	COMPARTMENTS	GOCC:0005789	Endoplasmic reticulum membrane
ABCB9	9606.ENSP00000440288	COMPARTMENTS	GOCC:0012505	Endomembrane system
ABCB9	9606.ENSP00000440288	COMPARTMENTS	GOCC:0016020	Membrane
ABCB9	9606.ENSP00000440288	COMPARTMENTS	GOCC:0016021	Integral component of membrane
ABCB9	9606.ENSP00000440288	COMPARTMENTS	GOCC:0030176	Integral component of endoplasmic reticulum membrane
ABCB9	9606.ENSP00000440288	COMPARTMENTS	GOCC:0031090	Organelle membrane
ABCB9	9606.ENSP00000440288	COMPARTMENTS	GOCC:0031224	Intrinsic component of membrane
ABCB9	9606.ENSP00000440288	COMPARTMENTS	GOCC:0031227	Intrinsic component of endoplasmic reticulum membrane
ABCB9	9606.ENSP00000440288	COMPARTMENTS	GOCC:0031300	Intrinsic component of organelle membrane
ABCB9	9606.ENSP00000440288	COMPARTMENTS	GOCC:0031301	Integral component of organelle membrane
ABCB9	9606.ENSP00000440288	COMPARTMENTS	GOCC:0031984	Organelle subcompartment
ABCB9	9606.ENSP00000440288	COMPARTMENTS	GOCC:0032991	Protein-containing complex
ABCB9	9606.ENSP00000440288	COMPARTMENTS	GOCC:0042175	Nuclear outer membrane-endoplasmic reticulum membrane network
ABCB9	9606.ENSP00000440288	COMPARTMENTS	GOCC:0042824	MHC class I peptide loading complex
ABCB9	9606.ENSP00000440288	COMPARTMENTS	GOCC:0043226	Organelle
ABCB9	9606.ENSP00000440288	COMPARTMENTS	GOCC:0043227	Membrane-bounded organelle
ABCB9	9606.ENSP00000440288	COMPARTMENTS	GOCC:0043229	Intracellular organelle
ABCB9	9606.ENSP00000440288	COMPARTMENTS	GOCC:0043231	Intracellular membrane-bounded organelle
ABCB9	9606.ENSP00000440288	COMPARTMENTS	GOCC:0098588	Bounding membrane of organelle
ABCB9	9606.ENSP00000440288	COMPARTMENTS	GOCC:0098796	Membrane protein complex
ABCB9	9606.ENSP00000440288	COMPARTMENTS	GOCC:0098827	Endoplasmic reticulum subcompartment
ABCB9	9606.ENSP00000440288	COMPARTMENTS	GOCC:0098852	Lytic vacuole membrane
ABCB9	9606.ENSP00000440288	COMPARTMENTS	GOCC:0110165	Cellular anatomical entity
ABCB9	9606.ENSP00000440288	Monarch	EFO:0003925	Cognition
ABCB9	9606.ENSP00000440288	Monarch	EFO:0004298	Cardiovascular measurement
ABCB9	9606.ENSP00000440288	Monarch	EFO:0004302	Anthropometric measurement
ABCB9	9606.ENSP00000440288	Monarch	EFO:0004309	Platelet count
ABCB9	9606.ENSP00000440288	Monarch	EFO:0004323	Mental process
ABCB9	9606.ENSP00000440288	Monarch	EFO:0004324	Body weights and measures
ABCB9	9606.ENSP00000440288	Monarch	EFO:0004337	Intelligence
ABCB9	9606.ENSP00000440288	Monarch	EFO:0004342	Waist circumference
ABCB9	9606.ENSP00000440288	Monarch	EFO:0004343	Waist-hip ratio
ABCB9	9606.ENSP00000440288	Monarch	EFO:0004503	Hematological measurement
ABCB9	9606.ENSP00000440288	Monarch	EFO:0004512	Bone measurement
ABCB9	9606.ENSP00000440288	Monarch	EFO:0004529	Lipid measurement
ABCB9	9606.ENSP00000440288	Monarch	EFO:0004556	Antibody measurement
ABCB9	9606.ENSP00000440288	Monarch	EFO:0004565	Serum IgG measurement
ABCB9	9606.ENSP00000440288	Monarch	EFO:0004586	Complete blood cell count
ABCB9	9606.ENSP00000440288	Monarch	EFO:0004612	High density lipoprotein cholesterol measurement
ABCB9	9606.ENSP00000440288	Monarch	EFO:0004614	Apolipoprotein A 1 measurement
ABCB9	9606.ENSP00000440288	Monarch	EFO:0004732	Lipoprotein measurement
ABCB9	9606.ENSP00000440288	Monarch	EFO:0004747	Protein measurement
ABCB9	9606.ENSP00000440288	Monarch	EFO:0004872	Inflammatory biomarker measurement
ABCB9	9606.ENSP00000440288	Monarch	EFO:0005036	Platelet measurement
ABCB9	9606.ENSP00000440288	Monarch	EFO:0005093	Hip circumference
ABCB9	9606.ENSP00000440288	Monarch	EFO:0005105	Lipid or lipoprotein measurement
ABCB9	9606.ENSP00000440288	Monarch	EFO:0005193	Serum IgG glycosylation measurement
ABCB9	9606.ENSP00000440288	Monarch	EFO:0005278	Cardiovascular disease biomarker measurement
ABCB9	9606.ENSP00000440288	Monarch	EFO:0007788	BMI-adjusted waist-hip ratio
ABCB9	9606.ENSP00000440288	Monarch	EFO:0007861	Body ratio measurement
ABCB9	9606.ENSP00000440288	Monarch	EFO:0008039	BMI-adjusted hip circumference
ABCB9	9606.ENSP00000440288	UniProt Keywords	KW-0025	Alternative splicing
ABCB9	9606.ENSP00000440288	UniProt Keywords	KW-0067	ATP-binding
ABCB9	9606.ENSP00000440288	UniProt Keywords	KW-0458	Lysosome
ABCB9	9606.ENSP00000440288	UniProt Keywords	KW-0472	Membrane
ABCB9	9606.ENSP00000440288	UniProt Keywords	KW-0547	Nucleotide-binding
ABCB9	9606.ENSP00000440288	UniProt Keywords	KW-0571	Peptide transport
ABCB9	9606.ENSP00000440288	UniProt Keywords	KW-0653	Protein transport
ABCB9	9606.ENSP00000440288	UniProt Keywords	KW-0812	Transmembrane
ABCB9	9606.ENSP00000440288	UniProt Keywords	KW-0813	Transport
ABCB9	9606.ENSP00000440288	UniProt Keywords	KW-1133	Transmembrane helix
ABCB9	9606.ENSP00000440288	Pfam	PF00664	ABC transporter transmembrane region
ABCB9	9606.ENSP00000440288	InterPro	IPR003439	ABC transporter-like, ATP-binding domain
ABCB9	9606.ENSP00000440288	InterPro	IPR003593	AAA+ ATPase domain
ABCB9	9606.ENSP00000440288	InterPro	IPR011527	ABC transporter type 1, transmembrane domain
ABCB9	9606.ENSP00000440288	InterPro	IPR017871	ABC transporter-like, conserved site
ABCB9	9606.ENSP00000440288	InterPro	IPR027417	P-loop containing nucleoside triphosphate hydrolase
ABCB9	9606.ENSP00000440288	InterPro	IPR030254	ATP-binding cassette subfamily B member 9, six-transmembrane helical domain
ABCB9	9606.ENSP00000440288	InterPro	IPR036640	ABC transporter type 1, transmembrane domain superfamily
ABCB9	9606.ENSP00000440288	InterPro	IPR039421	Type 1 protein exporter
ABCB9	9606.ENSP00000440288	SMART	SM00382	ATPases associated with a variety of cellular activities
ABCC1	9606.ENSP00000382342	GO Process	GO:0003008	System process
ABCC1	9606.ENSP00000382342	GO Process	GO:0003013	Circulatory system process
ABCC1	9606.ENSP00000382342	GO Process	GO:0003018	Vascular process in circulatory system
ABCC1	9606.ENSP00000382342	GO Process	GO:0006082	Organic acid metabolic process
ABCC1	9606.ENSP00000382342	GO Process	GO:0006690	Icosanoid metabolic process
ABCC1	9606.ENSP00000382342	GO Process	GO:0006691	Leukotriene metabolic process
ABCC1	9606.ENSP00000382342	GO Process	GO:0006725	Cellular aromatic compound metabolic process
ABCC1	9606.ENSP00000382342	GO Process	GO:0006766	Vitamin metabolic process
ABCC1	9606.ENSP00000382342	GO Process	GO:0006767	Water-soluble vitamin metabolic process
ABCC1	9606.ENSP00000382342	GO Process	GO:0006778	Porphyrin-containing compound metabolic process
ABCC1	9606.ENSP00000382342	GO Process	GO:0006787	Porphyrin-containing compound catabolic process
ABCC1	9606.ENSP00000382342	GO Process	GO:0006805	Xenobiotic metabolic process
ABCC1	9606.ENSP00000382342	GO Process	GO:0006807	Nitrogen compound metabolic process
ABCC1	9606.ENSP00000382342	GO Process	GO:0006810	Transport
ABCC1	9606.ENSP00000382342	GO Process	GO:0006811	Ion transport
ABCC1	9606.ENSP00000382342	GO Process	GO:0006820	Anion transport
ABCC1	9606.ENSP00000382342	GO Process	GO:0006857	Oligopeptide transport
ABCC1	9606.ENSP00000382342	GO Process	GO:0006869	Lipid transport
ABCC1	9606.ENSP00000382342	GO Process	GO:0006935	Chemotaxis
ABCC1	9606.ENSP00000382342	GO Process	GO:0006950	Response to stress
ABCC1	9606.ENSP00000382342	GO Process	GO:0006979	Response to oxidative stress
ABCC1	9606.ENSP00000382342	GO Process	GO:0008152	Metabolic process
ABCC1	9606.ENSP00000382342	GO Process	GO:0009056	Catabolic process
ABCC1	9606.ENSP00000382342	GO Process	GO:0009235	Cobalamin metabolic process
ABCC1	9606.ENSP00000382342	GO Process	GO:0009410	Response to xenobiotic stimulus
ABCC1	9606.ENSP00000382342	GO Process	GO:0009605	Response to external stimulus
ABCC1	9606.ENSP00000382342	GO Process	GO:0009719	Response to endogenous stimulus
ABCC1	9606.ENSP00000382342	GO Process	GO:0009987	Cellular process
ABCC1	9606.ENSP00000382342	GO Process	GO:0010033	Response to organic substance
ABCC1	9606.ENSP00000382342	GO Process	GO:0010232	Vascular transport
ABCC1	9606.ENSP00000382342	GO Process	GO:0010243	Response to organonitrogen compound
ABCC1	9606.ENSP00000382342	GO Process	GO:0010876	Lipid localization
ABCC1	9606.ENSP00000382342	GO Process	GO:0015698	Inorganic anion transport
ABCC1	9606.ENSP00000382342	GO Process	GO:0015711	Organic anion transport
ABCC1	9606.ENSP00000382342	GO Process	GO:0015748	Organophosphate ester transport
ABCC1	9606.ENSP00000382342	GO Process	GO:0015833	Peptide transport
ABCC1	9606.ENSP00000382342	GO Process	GO:0015849	Organic acid transport
ABCC1	9606.ENSP00000382342	GO Process	GO:0015889	Cobalamin transport
ABCC1	9606.ENSP00000382342	GO Process	GO:0015914	Phospholipid transport
ABCC1	9606.ENSP00000382342	GO Process	GO:0016043	Cellular component organization
ABCC1	9606.ENSP00000382342	GO Process	GO:0016477	Cell migration
ABCC1	9606.ENSP00000382342	GO Process	GO:0019439	Aromatic compound catabolic process
ABCC1	9606.ENSP00000382342	GO Process	GO:0019752	Carboxylic acid metabolic process
ABCC1	9606.ENSP00000382342	GO Process	GO:0031347	Regulation of defense response
ABCC1	9606.ENSP00000382342	GO Process	GO:0031349	Positive regulation of defense response
ABCC1	9606.ENSP00000382342	GO Process	GO:0032101	Regulation of response to external stimulus
ABCC1	9606.ENSP00000382342	GO Process	GO:0032103	Positive regulation of response to external stimulus
ABCC1	9606.ENSP00000382342	GO Process	GO:0032501	Multicellular organismal process
ABCC1	9606.ENSP00000382342	GO Process	GO:0033013	Tetrapyrrole metabolic process
ABCC1	9606.ENSP00000382342	GO Process	GO:0033015	Tetrapyrrole catabolic process
ABCC1	9606.ENSP00000382342	GO Process	GO:0033036	Macromolecule localization
ABCC1	9606.ENSP00000382342	GO Process	GO:0033554	Cellular response to stress
ABCC1	9606.ENSP00000382342	GO Process	GO:0034204	Lipid translocation
ABCC1	9606.ENSP00000382342	GO Process	GO:0034220	Ion transmembrane transport
ABCC1	9606.ENSP00000382342	GO Process	GO:0034599	Cellular response to oxidative stress
ABCC1	9606.ENSP00000382342	GO Process	GO:0034635	Glutathione transport
ABCC1	9606.ENSP00000382342	GO Process	GO:0034641	Cellular nitrogen compound metabolic process
ABCC1	9606.ENSP00000382342	GO Process	GO:0034775	Glutathione transmembrane transport
ABCC1	9606.ENSP00000382342	GO Process	GO:0035443	Tripeptide transmembrane transport
ABCC1	9606.ENSP00000382342	GO Process	GO:0035461	Vitamin transmembrane transport
ABCC1	9606.ENSP00000382342	GO Process	GO:0035672	Oligopeptide transmembrane transport
ABCC1	9606.ENSP00000382342	GO Process	GO:0040011	Locomotion
ABCC1	9606.ENSP00000382342	GO Process	GO:0042167	Heme catabolic process
ABCC1	9606.ENSP00000382342	GO Process	GO:0042168	Heme metabolic process
ABCC1	9606.ENSP00000382342	GO Process	GO:0042221	Response to chemical
ABCC1	9606.ENSP00000382342	GO Process	GO:0042330	Taxis
ABCC1	9606.ENSP00000382342	GO Process	GO:0042440	Pigment metabolic process
ABCC1	9606.ENSP00000382342	GO Process	GO:0042886	Amide transport
ABCC1	9606.ENSP00000382342	GO Process	GO:0042908	Xenobiotic transport
ABCC1	9606.ENSP00000382342	GO Process	GO:0042939	Tripeptide transport
ABCC1	9606.ENSP00000382342	GO Process	GO:0043436	Oxoacid metabolic process
ABCC1	9606.ENSP00000382342	GO Process	GO:0044237	Cellular metabolic process
ABCC1	9606.ENSP00000382342	GO Process	GO:0044248	Cellular catabolic process
ABCC1	9606.ENSP00000382342	GO Process	GO:0044270	Cellular nitrogen compound catabolic process
ABCC1	9606.ENSP00000382342	GO Process	GO:0044281	Small molecule metabolic process
ABCC1	9606.ENSP00000382342	GO Process	GO:0045332	Phospholipid translocation
ABCC1	9606.ENSP00000382342	GO Process	GO:0046149	Pigment catabolic process
ABCC1	9606.ENSP00000382342	GO Process	GO:0046483	Heterocycle metabolic process
ABCC1	9606.ENSP00000382342	GO Process	GO:0046700	Heterocycle catabolic process
ABCC1	9606.ENSP00000382342	GO Process	GO:0046942	Carboxylic acid transport
ABCC1	9606.ENSP00000382342	GO Process	GO:0048518	Positive regulation of biological process
ABCC1	9606.ENSP00000382342	GO Process	GO:0048583	Regulation of response to stimulus
ABCC1	9606.ENSP00000382342	GO Process	GO:0048584	Positive regulation of response to stimulus
ABCC1	9606.ENSP00000382342	GO Process	GO:0048870	Cell motility
ABCC1	9606.ENSP00000382342	GO Process	GO:0050727	Regulation of inflammatory response
ABCC1	9606.ENSP00000382342	GO Process	GO:0050729	Positive regulation of inflammatory response
ABCC1	9606.ENSP00000382342	GO Process	GO:0050789	Regulation of biological process
ABCC1	9606.ENSP00000382342	GO Process	GO:0050896	Response to stimulus
ABCC1	9606.ENSP00000382342	GO Process	GO:0051179	Localization
ABCC1	9606.ENSP00000382342	GO Process	GO:0051180	Vitamin transport
ABCC1	9606.ENSP00000382342	GO Process	GO:0051234	Establishment of localization
ABCC1	9606.ENSP00000382342	GO Process	GO:0051716	Cellular response to stimulus
ABCC1	9606.ENSP00000382342	GO Process	GO:0055085	Transmembrane transport
ABCC1	9606.ENSP00000382342	GO Process	GO:0060326	Cell chemotaxis
ABCC1	9606.ENSP00000382342	GO Process	GO:0061024	Membrane organization
ABCC1	9606.ENSP00000382342	GO Process	GO:0062197	Cellular response to chemical stress
ABCC1	9606.ENSP00000382342	GO Process	GO:0065007	Biological regulation
ABCC1	9606.ENSP00000382342	GO Process	GO:0065008	Regulation of biological quality
ABCC1	9606.ENSP00000382342	GO Process	GO:0070633	Transepithelial transport
ABCC1	9606.ENSP00000382342	GO Process	GO:0070887	Cellular response to chemical stimulus
ABCC1	9606.ENSP00000382342	GO Process	GO:0071310	Cellular response to organic substance
ABCC1	9606.ENSP00000382342	GO Process	GO:0071417	Cellular response to organonitrogen compound
ABCC1	9606.ENSP00000382342	GO Process	GO:0071466	Cellular response to xenobiotic stimulus
ABCC1	9606.ENSP00000382342	GO Process	GO:0071495	Cellular response to endogenous stimulus
ABCC1	9606.ENSP00000382342	GO Process	GO:0071702	Organic substance transport
ABCC1	9606.ENSP00000382342	GO Process	GO:0071704	Organic substance metabolic process
ABCC1	9606.ENSP00000382342	GO Process	GO:0071705	Nitrogen compound transport
ABCC1	9606.ENSP00000382342	GO Process	GO:0071715	Icosanoid transport
ABCC1	9606.ENSP00000382342	GO Process	GO:0071716	Leukotriene transport
ABCC1	9606.ENSP00000382342	GO Process	GO:0071840	Cellular component organization or biogenesis
ABCC1	9606.ENSP00000382342	GO Process	GO:0072337	Modified amino acid transport
ABCC1	9606.ENSP00000382342	GO Process	GO:0072348	Sulfur compound transport
ABCC1	9606.ENSP00000382342	GO Process	GO:0080134	Regulation of response to stress
ABCC1	9606.ENSP00000382342	GO Process	GO:0097035	Regulation of membrane lipid distribution
ABCC1	9606.ENSP00000382342	GO Process	GO:0098656	Anion transmembrane transport
ABCC1	9606.ENSP00000382342	GO Process	GO:0099039	Sphingolipid translocation
ABCC1	9606.ENSP00000382342	GO Process	GO:0140115	Export across plasma membrane
ABCC1	9606.ENSP00000382342	GO Process	GO:0140352	Export from cell
ABCC1	9606.ENSP00000382342	GO Process	GO:0150104	Transport across blood-brain barrier
ABCC1	9606.ENSP00000382342	GO Process	GO:1901360	Organic cyclic compound metabolic process
ABCC1	9606.ENSP00000382342	GO Process	GO:1901361	Organic cyclic compound catabolic process
ABCC1	9606.ENSP00000382342	GO Process	GO:1901564	Organonitrogen compound metabolic process
ABCC1	9606.ENSP00000382342	GO Process	GO:1901565	Organonitrogen compound catabolic process
ABCC1	9606.ENSP00000382342	GO Process	GO:1901575	Organic substance catabolic process
ABCC1	9606.ENSP00000382342	GO Process	GO:1901652	Response to peptide
ABCC1	9606.ENSP00000382342	GO Process	GO:1901653	Cellular response to peptide
ABCC1	9606.ENSP00000382342	GO Process	GO:1901698	Response to nitrogen compound
ABCC1	9606.ENSP00000382342	GO Process	GO:1901699	Cellular response to nitrogen compound
ABCC1	9606.ENSP00000382342	GO Process	GO:1901700	Response to oxygen-containing compound
ABCC1	9606.ENSP00000382342	GO Process	GO:1901701	Cellular response to oxygen-containing compound
ABCC1	9606.ENSP00000382342	GO Process	GO:1903825	Organic acid transmembrane transport
ABCC1	9606.ENSP00000382342	GO Process	GO:1904645	Response to amyloid-beta
ABCC1	9606.ENSP00000382342	GO Process	GO:1904646	Cellular response to amyloid-beta
ABCC1	9606.ENSP00000382342	GO Process	GO:1905039	Carboxylic acid transmembrane transport
ABCC1	9606.ENSP00000382342	GO Process	GO:1990962	Xenobiotic transport across blood-brain barrier
ABCC1	9606.ENSP00000382342	GO Function	GO:0000166	Nucleotide binding
ABCC1	9606.ENSP00000382342	GO Function	GO:0003824	Catalytic activity
ABCC1	9606.ENSP00000382342	GO Function	GO:0005215	Transporter activity
ABCC1	9606.ENSP00000382342	GO Function	GO:0005319	Lipid transporter activity
ABCC1	9606.ENSP00000382342	GO Function	GO:0005342	Organic acid transmembrane transporter activity
ABCC1	9606.ENSP00000382342	GO Function	GO:0005488	Binding
ABCC1	9606.ENSP00000382342	GO Function	GO:0005524	ATP binding
ABCC1	9606.ENSP00000382342	GO Function	GO:0008509	Anion transmembrane transporter activity
ABCC1	9606.ENSP00000382342	GO Function	GO:0008514	Organic anion transmembrane transporter activity
ABCC1	9606.ENSP00000382342	GO Function	GO:0008559	ABC-type xenobiotic transporter activity
ABCC1	9606.ENSP00000382342	GO Function	GO:0015075	Ion transmembrane transporter activity
ABCC1	9606.ENSP00000382342	GO Function	GO:0015103	Inorganic anion transmembrane transporter activity
ABCC1	9606.ENSP00000382342	GO Function	GO:0015318	Inorganic molecular entity transmembrane transporter activity
ABCC1	9606.ENSP00000382342	GO Function	GO:0015399	Primary active transmembrane transporter activity
ABCC1	9606.ENSP00000382342	GO Function	GO:0015420	ABC-type vitamin B12 transporter activity
ABCC1	9606.ENSP00000382342	GO Function	GO:0015431	ABC-type glutathione S-conjugate transporter activity
ABCC1	9606.ENSP00000382342	GO Function	GO:0015562	Efflux transmembrane transporter activity
ABCC1	9606.ENSP00000382342	GO Function	GO:0016787	Hydrolase activity
ABCC1	9606.ENSP00000382342	GO Function	GO:0017076	Purine nucleotide binding
ABCC1	9606.ENSP00000382342	GO Function	GO:0022804	Active transmembrane transporter activity
ABCC1	9606.ENSP00000382342	GO Function	GO:0022853	Active ion transmembrane transporter activity
ABCC1	9606.ENSP00000382342	GO Function	GO:0022857	Transmembrane transporter activity
ABCC1	9606.ENSP00000382342	GO Function	GO:0030554	Adenyl nucleotide binding
ABCC1	9606.ENSP00000382342	GO Function	GO:0032553	Ribonucleotide binding
ABCC1	9606.ENSP00000382342	GO Function	GO:0032555	Purine ribonucleotide binding
ABCC1	9606.ENSP00000382342	GO Function	GO:0032559	Adenyl ribonucleotide binding
ABCC1	9606.ENSP00000382342	GO Function	GO:0034040	ATPase-coupled lipid transmembrane transporter activity
ABCC1	9606.ENSP00000382342	GO Function	GO:0034634	Glutathione transmembrane transporter activity
ABCC1	9606.ENSP00000382342	GO Function	GO:0035639	Purine ribonucleoside triphosphate binding
ABCC1	9606.ENSP00000382342	GO Function	GO:0035673	Oligopeptide transmembrane transporter activity
ABCC1	9606.ENSP00000382342	GO Function	GO:0036094	Small molecule binding
ABCC1	9606.ENSP00000382342	GO Function	GO:0042626	ATPase-coupled transmembrane transporter activity
ABCC1	9606.ENSP00000382342	GO Function	GO:0042887	Amide transmembrane transporter activity
ABCC1	9606.ENSP00000382342	GO Function	GO:0042910	Xenobiotic transmembrane transporter activity
ABCC1	9606.ENSP00000382342	GO Function	GO:0042937	Tripeptide transmembrane transporter activity
ABCC1	9606.ENSP00000382342	GO Function	GO:0043167	Ion binding
ABCC1	9606.ENSP00000382342	GO Function	GO:0043168	Anion binding
ABCC1	9606.ENSP00000382342	GO Function	GO:0043225	ATPase-coupled inorganic anion transmembrane transporter activity
ABCC1	9606.ENSP00000382342	GO Function	GO:0046943	Carboxylic acid transmembrane transporter activity
[truncated: 245,773+ more rows]
